# Supplementary material for: In Utero Heat Stress Alters the Offspring Epigenome
Source: Sci Rep. 2018 Oct 2;8:14609. doi: 10.1038/s41598-018-32975-1 (PMC6168509; doi:10.1038/s41598-018-32975-1)
Supplement: Supplementary file 2 — Table 1 [file 41598_2018_32975_MOESM2_ESM.xlsx]

## Sheet: Sheet1
Chromosomal location and methylation information for differentially methylated cytosines in bull calf liver and heifer mammary DNA
Note: Methylation status refers to the in utero heat stressed group relative to the in utero cooled group
Tissue	Chromosome	Cytosine position	Methylation status	Methylation difference
Bull calf liver	chrGJ058281.1	19	hypermethylated	15.66
Bull calf liver	chrGJ057852.1	51	hypomethylated	28.44
Bull calf liver	chrGJ057852.1	60	hypomethylated	19.37
Bull calf liver	chrGJ059370.1	111	hypomethylated	18.69
Bull calf liver	chrGJ057852.1	117	hypomethylated	29.38
Bull calf liver	chrGJ058355.1	119	hypomethylated	43.6
Bull calf liver	chrGJ059100.1	119	hypomethylated	19.3
Bull calf liver	chrGJ058355.1	120	hypomethylated	29.03
Bull calf liver	chrGJ059370.1	123	hypermethylated	19.39
Bull calf liver	chrGJ059379.1	129	hypermethylated	38.61
Bull calf liver	chrGJ059932.1	151	hypomethylated	18.44
Bull calf liver	chr16	153	hypomethylated	53.55
Bull calf liver	chrGJ057852.1	170	hypomethylated	19.67
Bull calf liver	chrGJ057852.1	175	hypomethylated	50.94
Bull calf liver	chr16	176	hypomethylated	47.99
Bull calf liver	chrGJ057852.1	177	hypomethylated	40.65
Bull calf liver	chrGJ059644.1	184	hypermethylated	23.38
Bull calf liver	chrGJ059644.1	186	hypomethylated	15.5
Bull calf liver	chrGJ057156.1	201	hypomethylated	27.17
Bull calf liver	chrGJ059204.1	201	hypomethylated	31.63
Bull calf liver	chrGJ059112.1	217	hypomethylated	39.31
Bull calf liver	chrGJ059270.1	219	hypomethylated	22.59
Bull calf liver	chrGJ058223.1	238	hypomethylated	63.08
Bull calf liver	chrGJ058223.1	245	hypomethylated	36.77
Bull calf liver	chr16	267	hypermethylated	21.76
Bull calf liver	chrGJ059440.1	290	hypomethylated	27.95
Bull calf liver	chrGJ059197.1	315	hypermethylated	17.82
Bull calf liver	chrGJ059440.1	327	hypomethylated	43.38
Bull calf liver	chrGJ059347.1	356	hypomethylated	51.46
Bull calf liver	chrGJ058784.1	357	hypermethylated	21.79
Bull calf liver	chrGJ058784.1	380	hypermethylated	61.61
Bull calf liver	chrGJ059087.1	397	hypomethylated	32.81
Bull calf liver	chrGJ058462.1	402	hypomethylated	52.12
Bull calf liver	chrGJ058784.1	426	hypermethylated	45.87
Bull calf liver	chrGJ059035.1	447	hypermethylated	16.57
Bull calf liver	chrGJ059035.1	449	hypermethylated	18.31
Bull calf liver	chrGJ058701.1	453	hypomethylated	16.38
Bull calf liver	chrGJ059690.1	477	hypomethylated	20.25
Bull calf liver	chrGJ059690.1	479	hypomethylated	39.91
Bull calf liver	chrGJ059879.1	506	hypomethylated	20.85
Bull calf liver	chrGJ059879.1	519	hypomethylated	17.6
Bull calf liver	chrGJ059854.1	521	hypomethylated	41.87
Bull calf liver	chrGJ059854.1	523	hypermethylated	54.1
Bull calf liver	chrGJ059417.1	524	hypermethylated	29.73
Bull calf liver	chrGJ058482.1	546	hypomethylated	22.74
Bull calf liver	chrGJ057852.1	555	hypermethylated	26.41
Bull calf liver	chrGJ059053.1	559	hypomethylated	40.63
Bull calf liver	chrGJ059027.1	578	hypomethylated	15.26
Bull calf liver	chrGJ058578.1	599	hypomethylated	90.02
Bull calf liver	chrGJ058579.1	614	hypomethylated	36.98
Bull calf liver	chrGJ058579.1	622	hypermethylated	49.18
Bull calf liver	chrGJ059909.1	633	hypermethylated	15.45
Bull calf liver	chrGJ059065.1	684	hypomethylated	34.35
Bull calf liver	chrGJ058606.1	693	hypermethylated	69.83
Bull calf liver	chrGJ059390.1	702	hypermethylated	22.43
Bull calf liver	chrGJ059390.1	704	hypermethylated	21.69
Bull calf liver	chrGJ058346.1	721	hypermethylated	23.26
Bull calf liver	chrGJ058398.1	722	hypermethylated	22.73
Bull calf liver	chrGJ057138.1	732	hypermethylated	30.79
Bull calf liver	chrGJ058346.1	743	hypermethylated	22.46
Bull calf liver	chrGJ059142.1	765	hypomethylated	51.26
Bull calf liver	chrGJ059142.1	773	hypomethylated	19.96
Bull calf liver	chrGJ059852.1	800	hypermethylated	45.37
Bull calf liver	chrGJ059852.1	802	hypermethylated	37.88
Bull calf liver	chrGJ057775.1	821	hypomethylated	18.85
Bull calf liver	chrGJ057928.1	833	hypermethylated	27.09
Bull calf liver	chrGJ060045.1	843	hypomethylated	48.88
Bull calf liver	chrGJ059097.1	851	hypermethylated	56.59
Bull calf liver	chrGJ059097.1	853	hypomethylated	16.59
Bull calf liver	chrGJ058529.1	857	hypomethylated	23.03
Bull calf liver	chrGJ059765.1	858	hypomethylated	20.35
Bull calf liver	chrGJ059608.1	859	hypomethylated	59.52
Bull calf liver	chrGJ059097.1	865	hypomethylated	25.18
Bull calf liver	chrGJ059379.1	865	hypermethylated	21.55
Bull calf liver	chrGJ059765.1	865	hypermethylated	22.25
Bull calf liver	chrGJ057734.1	871	hypomethylated	23.06
Bull calf liver	chrGJ059608.1	872	hypomethylated	50.15
Bull calf liver	chrGJ057775.1	882	hypermethylated	42.38
Bull calf liver	chrGJ057775.1	890	hypermethylated	18.33
Bull calf liver	chrGJ059608.1	891	hypomethylated	22.08
Bull calf liver	chrGJ059736.1	892	hypermethylated	18.04
Bull calf liver	chrGJ059736.1	903	hypomethylated	34.04
Bull calf liver	chrGJ059379.1	911	hypomethylated	30.36
Bull calf liver	chrGJ059736.1	912	hypermethylated	23.71
Bull calf liver	chrGJ059631.1	926	hypomethylated	31.15
Bull calf liver	chrGJ058329.1	944	hypermethylated	22.31
Bull calf liver	chrGJ058815.1	948	hypermethylated	24.72
Bull calf liver	chrGJ058488.1	973	hypomethylated	30.66
Bull calf liver	chrGJ058815.1	981	hypermethylated	19.33
Bull calf liver	chrGJ059765.1	991	hypomethylated	29.87
Bull calf liver	chrGJ059765.1	994	hypomethylated	17.08
Bull calf liver	chrGJ058670.1	996	hypermethylated	35.3
Bull calf liver	chrGJ058782.1	1000	hypermethylated	58.48
Bull calf liver	chrGJ059280.1	1038	hypermethylated	27.82
Bull calf liver	chrGJ058728.1	1057	hypomethylated	51.59
Bull calf liver	chrGJ059765.1	1091	hypermethylated	23.02
Bull calf liver	chrGJ058911.1	1092	hypomethylated	17.76
Bull calf liver	chrGJ058928.1	1092	hypomethylated	15.32
Bull calf liver	chrGJ058728.1	1103	hypomethylated	24.25
Bull calf liver	chrGJ058911.1	1106	hypermethylated	28.97
Bull calf liver	chrGJ058911.1	1108	hypomethylated	20.53
Bull calf liver	chrGJ059219.1	1113	hypomethylated	24.49
Bull calf liver	chrGJ059417.1	1121	hypermethylated	18.7
Bull calf liver	chrGJ059219.1	1126	hypomethylated	31.84
Bull calf liver	chrGJ059765.1	1132	hypermethylated	44.48
Bull calf liver	chrGJ059690.1	1153	hypermethylated	19.39
Bull calf liver	chrGJ059710.1	1179	hypermethylated	90.21
Bull calf liver	chrGJ059414.1	1183	hypomethylated	37.45
Bull calf liver	chrGJ059765.1	1191	hypomethylated	18.84
Bull calf liver	chrGJ059414.1	1192	hypomethylated	32.39
Bull calf liver	chrGJ059710.1	1195	hypomethylated	18.85
Bull calf liver	chrGJ059690.1	1199	hypomethylated	31.75
Bull calf liver	chrGJ058915.1	1236	hypomethylated	64.03
Bull calf liver	chrGJ058978.1	1245	hypomethylated	25.89
Bull calf liver	chrGJ058360.1	1248	hypomethylated	69.39
Bull calf liver	chrGJ058360.1	1254	hypermethylated	23.15
Bull calf liver	chrGJ059379.1	1261	hypermethylated	21.67
Bull calf liver	chrGJ058360.1	1262	hypermethylated	20.18
Bull calf liver	chrGJ059379.1	1263	hypomethylated	71.02
Bull calf liver	chrGJ058360.1	1264	hypermethylated	23.76
Bull calf liver	chrGJ058978.1	1264	hypermethylated	17.68
Bull calf liver	chrGJ059379.1	1266	hypermethylated	19.53
Bull calf liver	chrGJ060041.1	1267	hypomethylated	48.1
Bull calf liver	chrGJ059765.1	1309	hypomethylated	18.06
Bull calf liver	chrGJ059172.1	1311	hypermethylated	36.94
Bull calf liver	chrGJ059853.1	1321	hypomethylated	33.33
Bull calf liver	chrGJ059604.1	1335	hypermethylated	38.87
Bull calf liver	chrGJ058411.1	1343	hypomethylated	67.42
Bull calf liver	chrGJ060086.1	1355	hypomethylated	26.44
Bull calf liver	chrGJ058636.1	1358	hypomethylated	71.98
Bull calf liver	chrGJ060086.1	1368	hypermethylated	38.6
Bull calf liver	chrGJ059168.1	1378	hypomethylated	15.77
Bull calf liver	chrGJ058732.1	1383	hypermethylated	18.41
Bull calf liver	chrGJ058874.1	1449	hypomethylated	30.64
Bull calf liver	chrGJ058874.1	1456	hypermethylated	22.81
Bull calf liver	chrGJ059086.1	1486	hypermethylated	16.44
Bull calf liver	chrGJ059951.1	1488	hypomethylated	46.45
Bull calf liver	chrGJ059086.1	1500	hypermethylated	21.84
Bull calf liver	chrGJ059086.1	1502	hypermethylated	21.17
Bull calf liver	chrGJ060004.1	1573	hypermethylated	31.27
Bull calf liver	chrGJ059475.1	1593	hypermethylated	43.1
Bull calf liver	chrGJ058683.1	1627	hypomethylated	29.79
Bull calf liver	chrGJ059347.1	1641	hypomethylated	26.41
Bull calf liver	chrGJ060079.1	1661	hypermethylated	38.72
Bull calf liver	chrGJ059765.1	1664	hypomethylated	21.61
Bull calf liver	chrGJ059347.1	1688	hypomethylated	36.91
Bull calf liver	chrGJ059655.1	1694	hypermethylated	38.42
Bull calf liver	chrGJ059599.1	1702	hypomethylated	20.47
Bull calf liver	chrGJ059599.1	1725	hypermethylated	36.06
Bull calf liver	chrGJ059414.1	1766	hypermethylated	78.24
Bull calf liver	chr13	1801	hypomethylated	28.22
Bull calf liver	chr16	1812	hypomethylated	15.28
Bull calf liver	chrGJ059765.1	1821	hypomethylated	18.47
Bull calf liver	chr13	1824	hypermethylated	28.58
Bull calf liver	chrGJ059836.1	1887	hypermethylated	26.84
Bull calf liver	chrGJ059836.1	1919	hypomethylated	54.54
Bull calf liver	chrGJ059723.1	2021	hypomethylated	20.3
Bull calf liver	chrGJ059834.1	2052	hypomethylated	69.36
Bull calf liver	chrGJ059834.1	2073	hypomethylated	66.09
Bull calf liver	chrGJ059628.1	2096	hypermethylated	23.42
Bull calf liver	chrGJ059628.1	2129	hypermethylated	30.38
Bull calf liver	chrGJ059618.1	2159	hypermethylated	42.77
Bull calf liver	chrGJ059835.1	2409	hypomethylated	17.99
Bull calf liver	chrGJ059554.1	2455	hypermethylated	47.1
Bull calf liver	chrGJ059684.1	2502	hypermethylated	23.73
Bull calf liver	chrGJ059871.1	2525	hypermethylated	26.19
Bull calf liver	chrGJ059871.1	2538	hypomethylated	26.44
Bull calf liver	chrGJ059856.1	2599	hypomethylated	76.47
Bull calf liver	chrGJ059856.1	2613	hypomethylated	53.85
Bull calf liver	chr5	2630	hypermethylated	49.4
Bull calf liver	chrGJ059765.1	2639	hypermethylated	16.35
Bull calf liver	chrGJ059741.1	2693	hypomethylated	43.18
Bull calf liver	chrGJ059347.1	2806	hypomethylated	62.6
Bull calf liver	chrGJ059897.1	2842	hypomethylated	51.45
Bull calf liver	chrGJ059765.1	2848	hypomethylated	19.98
Bull calf liver	chrGJ059684.1	3107	hypomethylated	66.4
Bull calf liver	chrGJ059765.1	3127	hypermethylated	19.62
Bull calf liver	chrGJ059765.1	3134	hypomethylated	48.57
Bull calf liver	chrGJ059848.1	3148	hypermethylated	64.94
Bull calf liver	chrGJ059848.1	3161	hypomethylated	61.26
Bull calf liver	chrGJ059684.1	3189	hypermethylated	33.53
Bull calf liver	chrGJ059684.1	3191	hypomethylated	41.65
Bull calf liver	chrGJ059765.1	3200	hypomethylated	21.68
Bull calf liver	chrGJ059347.1	3289	hypomethylated	59
Bull calf liver	chrGJ059347.1	3319	hypermethylated	18.67
Bull calf liver	chrGJ059984.1	3422	hypomethylated	29.51
Bull calf liver	chrGJ059974.1	3433	hypermethylated	42.85
Bull calf liver	chrGJ059765.1	3602	hypermethylated	23.57
Bull calf liver	chrGJ059765.1	3816	hypomethylated	27.59
Bull calf liver	chrGJ059622.1	3871	hypomethylated	47.74
Bull calf liver	chrGJ059347.1	4002	hypomethylated	60.12
Bull calf liver	chr16	4385	hypermethylated	37
Bull calf liver	chr16	4393	hypermethylated	32.2
Bull calf liver	chrGJ059941.1	4897	hypermethylated	20.32
Bull calf liver	chrGJ059920.1	5011	hypomethylated	43.27
Bull calf liver	chrGJ059920.1	5025	hypomethylated	34.43
Bull calf liver	chrGJ059957.1	5036	hypermethylated	79.09
Bull calf liver	chrGJ059909.1	5115	hypermethylated	27.41
Bull calf liver	chrGJ059833.1	5233	hypomethylated	67.14
Bull calf liver	chrGJ059833.1	5235	hypomethylated	76.15
Bull calf liver	chrGJ059819.1	5311	hypomethylated	93.8
Bull calf liver	chrGJ059855.1	5662	hypermethylated	28.79
Bull calf liver	chrGJ059560.1	5671	hypomethylated	27.34
Bull calf liver	chrGJ059855.1	5814	hypermethylated	26.26
Bull calf liver	chrGJ059982.1	6067	hypermethylated	15.68
Bull calf liver	chrGJ059982.1	6069	hypermethylated	16.72
Bull calf liver	chrGJ059982.1	6100	hypermethylated	44.13
Bull calf liver	chrGJ059919.1	6274	hypomethylated	40.75
Bull calf liver	chrGJ059790.1	6525	hypomethylated	17.13
Bull calf liver	chrGJ059614.1	6821	hypomethylated	43.26
Bull calf liver	chrGJ059770.1	7085	hypomethylated	24.13
Bull calf liver	chrGJ059920.1	7187	hypermethylated	18.81
Bull calf liver	chrGJ059909.1	8398	hypermethylated	43.22
Bull calf liver	chrGJ059909.1	8430	hypomethylated	48.75
Bull calf liver	chrGJ059909.1	8936	hypomethylated	69.74
Bull calf liver	chrGJ059410.1	10616	hypomethylated	17.95
Bull calf liver	chrGJ059410.1	10648	hypermethylated	30.65
Bull calf liver	chrGJ059936.1	11419	hypomethylated	26.64
Bull calf liver	chr16	15633	hypermethylated	22.65
Bull calf liver	chr16	15656	hypomethylated	47.59
Bull calf liver	chr4	24218	hypermethylated	23.62
Bull calf liver	chr4	24248	hypomethylated	18.27
Bull calf liver	chrGJ058447.1	28692	hypomethylated	26.93
Bull calf liver	chr19	67995	hypermethylated	15.94
Bull calf liver	chr19	67997	hypermethylated	18.69
Bull calf liver	chr9	71965	hypomethylated	52.47
Bull calf liver	chr14	126751	hypomethylated	45.35
Bull calf liver	chr14	136214	hypomethylated	32.82
Bull calf liver	chr2	142402	hypermethylated	37.42
Bull calf liver	chr14	143641	hypomethylated	36.13
Bull calf liver	chr19	209410	hypomethylated	56.97
Bull calf liver	chr10	287509	hypomethylated	30.42
Bull calf liver	chr14	348009	hypermethylated	39.07
Bull calf liver	chr14	359029	hypomethylated	31.24
Bull calf liver	chr14	363738	hypomethylated	60.95
Bull calf liver	chr14	363755	hypermethylated	20.39
Bull calf liver	chr14	376924	hypermethylated	25.67
Bull calf liver	chr14	376925	hypermethylated	32.62
Bull calf liver	chr14	376939	hypermethylated	19.55
Bull calf liver	chr14	381243	hypomethylated	26.09
Bull calf liver	chr7	462575	hypermethylated	18.53
Bull calf liver	chr14	486354	hypomethylated	64.21
Bull calf liver	chr14	542864	hypermethylated	64.96
Bull calf liver	chr14	554493	hypomethylated	30.45
Bull calf liver	chr14	554533	hypermethylated	17.85
Bull calf liver	chr14	564477	hypomethylated	36.06
Bull calf liver	chr14	571539	hypermethylated	23.91
Bull calf liver	chr14	571727	hypermethylated	37.83
Bull calf liver	chr14	583431	hypomethylated	20.06
Bull calf liver	chr14	583667	hypermethylated	16.46
Bull calf liver	chr14	583691	hypermethylated	20.38
Bull calf liver	chr14	612678	hypomethylated	35.57
Bull calf liver	chr16	622428	hypermethylated	26.08
Bull calf liver	chr14	622573	hypermethylated	19.57
Bull calf liver	chr14	632136	hypomethylated	34.96
Bull calf liver	chr14	660958	hypermethylated	37.97
Bull calf liver	chr14	661323	hypomethylated	23.12
Bull calf liver	chr14	670772	hypomethylated	23.39
Bull calf liver	chr14	683716	hypomethylated	22.03
Bull calf liver	chr14	683720	hypomethylated	22.8
Bull calf liver	chr13	868716	hypermethylated	23.16
Bull calf liver	chr13	872322	hypomethylated	47.45
Bull calf liver	chr13	878009	hypermethylated	49.82
Bull calf liver	chr13	878032	hypermethylated	18.34
Bull calf liver	chr13	879443	hypermethylated	26.96
Bull calf liver	chr13	882195	hypermethylated	26.64
Bull calf liver	chr13	883428	hypomethylated	54.91
Bull calf liver	chr8	939025	hypomethylated	16.21
Bull calf liver	chr14	959328	hypermethylated	22.08
Bull calf liver	chr14	1012228	hypermethylated	16.52
Bull calf liver	chr3	1032839	hypermethylated	19.93
Bull calf liver	chr3	1037944	hypermethylated	22.72
Bull calf liver	chr14	1071833	hypermethylated	35.9
Bull calf liver	chr14	1077313	hypermethylated	20.31
Bull calf liver	chr25	1145516	hypermethylated	21.01
Bull calf liver	chr21	1353076	hypermethylated	16.77
Bull calf liver	chr28	1893985	hypomethylated	16.38
Bull calf liver	chr28	1894787	hypomethylated	22.13
Bull calf liver	chr21	1903326	hypomethylated	50.64
Bull calf liver	chr21	1977286	hypomethylated	50.06
Bull calf liver	chr21	1977291	hypomethylated	87.82
Bull calf liver	chr21	2016740	hypermethylated	22.48
Bull calf liver	chr21	2086495	hypermethylated	20.72
Bull calf liver	chr21	2118748	hypomethylated	16.59
Bull calf liver	chr28	2251195	hypermethylated	23.72
Bull calf liver	chr28	2648016	hypomethylated	57.22
Bull calf liver	chr13	2737736	hypermethylated	23.61
Bull calf liver	chr14	2945157	hypomethylated	22.27
Bull calf liver	chr2	3318746	hypermethylated	24.46
Bull calf liver	chr1	5243960	hypomethylated	16.07
Bull calf liver	chr1	5243968	hypermethylated	20.15
Bull calf liver	chr1	5243983	hypermethylated	47.33
Bull calf liver	chr6	5360525	hypomethylated	15.49
Bull calf liver	chr29	5565817	hypermethylated	45.14
Bull calf liver	chr6	5902042	hypermethylated	32.31
Bull calf liver	chr6	6610132	hypermethylated	15.77
Bull calf liver	chr6	6998337	hypomethylated	20.84
Bull calf liver	chr6	6998350	hypomethylated	25.09
Bull calf liver	chr14	7555623	hypomethylated	56.68
Bull calf liver	chr3	8106376	hypermethylated	30.37
Bull calf liver	chr3	8107480	hypomethylated	26.15
Bull calf liver	chr3	8107492	hypermethylated	30.07
Bull calf liver	chr3	8107529	hypermethylated	25.65
Bull calf liver	chr3	8107549	hypermethylated	19.58
Bull calf liver	chr3	8107555	hypomethylated	32.58
Bull calf liver	chr3	8107557	hypomethylated	24.6
Bull calf liver	chr3	8107949	hypermethylated	71.95
Bull calf liver	chr3	8108089	hypermethylated	74.67
Bull calf liver	chr3	8108156	hypermethylated	16.79
Bull calf liver	chr3	8108179	hypermethylated	33.39
Bull calf liver	chr3	8108191	hypomethylated	16.04
Bull calf liver	chr3	8108446	hypomethylated	52.92
Bull calf liver	chr8	8425422	hypomethylated	20.21
Bull calf liver	chr8	8425511	hypomethylated	26.77
Bull calf liver	chr6	8903098	hypomethylated	65.11
Bull calf liver	chr6	8903100	hypomethylated	34.21
Bull calf liver	chr23	8948732	hypomethylated	22.59
Bull calf liver	chr23	8948734	hypomethylated	74.48
Bull calf liver	chr7	8975846	hypermethylated	72.52
Bull calf liver	chr4	9120646	hypomethylated	38.07
Bull calf liver	chr17	9688122	hypomethylated	26.71
Bull calf liver	chr8	10199749	hypomethylated	36.58
Bull calf liver	chr8	10200112	hypermethylated	22.46
Bull calf liver	chr17	10353165	hypomethylated	18.3
Bull calf liver	chr27	10381012	hypermethylated	25.85
Bull calf liver	chr27	10381049	hypomethylated	71.52
Bull calf liver	chr16	10675188	hypomethylated	19.18
Bull calf liver	chr16	10675201	hypomethylated	38.37
Bull calf liver	chr28	11369773	hypermethylated	55.62
Bull calf liver	chr23	11376114	hypermethylated	45.66
Bull calf liver	chr23	11376126	hypomethylated	36.2
Bull calf liver	chr18	11458628	hypomethylated	17.64
Bull calf liver	chr18	11462625	hypomethylated	26.96
Bull calf liver	chr18	11465759	hypomethylated	40.96
Bull calf liver	chr8	11938586	hypomethylated	42.55
Bull calf liver	chr8	11964354	hypomethylated	37.83
Bull calf liver	chr7	12086103	hypomethylated	27.77
Bull calf liver	chr10	12101031	hypermethylated	56.67
Bull calf liver	chr7	12138865	hypermethylated	28.51
Bull calf liver	chr7	12140427	hypomethylated	27.75
Bull calf liver	chr19	12571390	hypermethylated	55.46
Bull calf liver	chr19	12571399	hypermethylated	51.66
Bull calf liver	chr16	13668260	hypomethylated	73.89
Bull calf liver	chrX	14101974	hypomethylated	17.68
Bull calf liver	chr14	14602738	hypermethylated	26.99
Bull calf liver	chr5	14640557	hypermethylated	16.77
Bull calf liver	chr17	14839230	hypermethylated	24.22
Bull calf liver	chr17	14967594	hypomethylated	29.07
Bull calf liver	chr21	15437663	hypermethylated	23.94
Bull calf liver	chr8	16843590	hypermethylated	28.66
Bull calf liver	chr12	16899094	hypermethylated	25.34
Bull calf liver	chr28	17299008	hypermethylated	15.66
Bull calf liver	chr6	17946474	hypermethylated	24.21
Bull calf liver	chr6	17946478	hypermethylated	29.34
Bull calf liver	chr6	17946485	hypermethylated	24.34
Bull calf liver	chr6	17954060	hypomethylated	21.04
Bull calf liver	chr26	17970728	hypomethylated	23.8
Bull calf liver	chr17	18677039	hypomethylated	58.57
Bull calf liver	chr17	18677184	hypermethylated	55.41
Bull calf liver	chr17	18677398	hypermethylated	34.65
Bull calf liver	chr25	18890082	hypermethylated	36.4
Bull calf liver	chr25	18905814	hypermethylated	52.38
Bull calf liver	chr25	18905825	hypermethylated	54.12
Bull calf liver	chrX	19007825	hypomethylated	28.49
Bull calf liver	chr25	19023966	hypomethylated	29.03
Bull calf liver	chrX	19160404	hypomethylated	53.14
Bull calf liver	chrX	19165912	hypomethylated	34.3
Bull calf liver	chrX	19174228	hypomethylated	18.68
Bull calf liver	chrX	19174238	hypermethylated	16.13
Bull calf liver	chrX	19174251	hypermethylated	18.41
Bull calf liver	chr15	19282834	hypomethylated	60.44
Bull calf liver	chr29	19412243	hypermethylated	26.58
Bull calf liver	chr29	19413727	hypermethylated	18.92
Bull calf liver	chr29	19413729	hypermethylated	27.84
Bull calf liver	chr29	19449326	hypomethylated	23.82
Bull calf liver	chr6	19797947	hypomethylated	63.77
Bull calf liver	chr12	19850749	hypomethylated	22.86
Bull calf liver	chr12	19850767	hypomethylated	60.31
Bull calf liver	chr29	22108402	hypermethylated	23.2
Bull calf liver	chr19	22814786	hypomethylated	18.73
Bull calf liver	chr15	22951168	hypomethylated	33.88
Bull calf liver	chr27	23692988	hypermethylated	24.16
Bull calf liver	chr27	23692994	hypermethylated	16.51
Bull calf liver	chr26	23695827	hypermethylated	86.34
Bull calf liver	chr26	23695842	hypomethylated	76.19
Bull calf liver	chr27	23696390	hypomethylated	22.23
Bull calf liver	chr27	23696413	hypomethylated	20.15
Bull calf liver	chr27	23698305	hypomethylated	26.85
Bull calf liver	chr27	23699542	hypomethylated	52.62
Bull calf liver	chr27	23699554	hypomethylated	36.48
Bull calf liver	chr27	23711282	hypermethylated	23.62
Bull calf liver	chr27	23712846	hypermethylated	15.08
Bull calf liver	chr27	23712858	hypermethylated	16.12
Bull calf liver	chr15	24224924	hypomethylated	25.31
Bull calf liver	chr8	24900542	hypomethylated	26.17
Bull calf liver	chr3	25026168	hypomethylated	44.43
Bull calf liver	chr17	25030789	hypomethylated	52.17
Bull calf liver	chr17	25030834	hypermethylated	19.21
Bull calf liver	chr17	25030876	hypermethylated	31.91
Bull calf liver	chr17	25030901	hypermethylated	17.84
Bull calf liver	chr17	25031228	hypermethylated	17.15
Bull calf liver	chr17	25031314	hypomethylated	44.82
Bull calf liver	chr17	25032852	hypomethylated	30.44
Bull calf liver	chr17	25033318	hypermethylated	30.72
Bull calf liver	chr17	25033400	hypomethylated	23.62
Bull calf liver	chr17	25033786	hypermethylated	47.36
Bull calf liver	chr17	25033805	hypomethylated	36.5
Bull calf liver	chr17	25033816	hypomethylated	19.7
Bull calf liver	chr17	25033823	hypermethylated	25.54
Bull calf liver	chr17	25034044	hypermethylated	31.96
Bull calf liver	chr17	25036509	hypomethylated	31.59
Bull calf liver	chr17	25036565	hypomethylated	36.23
Bull calf liver	chr17	25037165	hypermethylated	77.97
Bull calf liver	chr17	25037167	hypermethylated	18.87
Bull calf liver	chr17	25040452	hypomethylated	41.85
Bull calf liver	chr17	25040566	hypomethylated	38.69
Bull calf liver	chr17	25043523	hypomethylated	15.51
Bull calf liver	chr17	25043530	hypermethylated	20.33
Bull calf liver	chr17	25043593	hypermethylated	46.62
Bull calf liver	chr17	25044052	hypermethylated	47.85
Bull calf liver	chr21	26070021	hypomethylated	15.13
Bull calf liver	chr21	26070841	hypomethylated	16.28
Bull calf liver	chr29	26326560	hypomethylated	23.42
Bull calf liver	chr27	26346051	hypomethylated	51.99
Bull calf liver	chr27	26346163	hypermethylated	15.25
Bull calf liver	chr27	26346175	hypermethylated	18.46
Bull calf liver	chr27	26351365	hypomethylated	32.09
Bull calf liver	chr27	26354762	hypermethylated	15.8
Bull calf liver	chr27	26356638	hypermethylated	16.33
Bull calf liver	chr27	26357397	hypermethylated	21.32
Bull calf liver	chr27	26380964	hypermethylated	48.44
Bull calf liver	chr15	26577759	hypomethylated	33.72
Bull calf liver	chr28	26960961	hypermethylated	23.65
Bull calf liver	chr28	26962028	hypomethylated	22.74
Bull calf liver	chr23	26989398	hypomethylated	35.23
Bull calf liver	chr23	26989415	hypomethylated	15.87
Bull calf liver	chr23	26989430	hypermethylated	18.09
Bull calf liver	chr11	27309192	hypomethylated	80.77
Bull calf liver	chr4	27714180	hypermethylated	37.24
Bull calf liver	chr4	27714205	hypomethylated	15.26
Bull calf liver	chr4	27721010	hypermethylated	42.26
Bull calf liver	chr4	27721012	hypomethylated	43.76
Bull calf liver	chr28	27811530	hypomethylated	27.98
Bull calf liver	chr22	27905065	hypermethylated	30.16
Bull calf liver	chr5	27964654	hypomethylated	17.25
Bull calf liver	chr4	28201406	hypermethylated	25.01
Bull calf liver	chr27	28475932	hypomethylated	26.98
Bull calf liver	chr27	28475978	hypomethylated	23.62
Bull calf liver	chr27	28479829	hypomethylated	24.39
Bull calf liver	chr27	28479852	hypermethylated	46.65
Bull calf liver	chr27	28496224	hypomethylated	30.17
Bull calf liver	chr27	28497739	hypomethylated	70.61
Bull calf liver	chr27	28498463	hypomethylated	41.81
Bull calf liver	chr27	28505572	hypomethylated	20.64
Bull calf liver	chrX	28507065	hypermethylated	35.64
Bull calf liver	chrX	28507067	hypermethylated	27.94
Bull calf liver	chrX	28507071	hypermethylated	34.01
Bull calf liver	chr27	28510579	hypomethylated	56.37
Bull calf liver	chr27	28510589	hypomethylated	36.61
Bull calf liver	chr27	28510602	hypomethylated	54.94
Bull calf liver	chr27	28520555	hypermethylated	49.28
Bull calf liver	chr27	28526974	hypermethylated	38.44
Bull calf liver	chr27	28526987	hypomethylated	67.77
Bull calf liver	chr27	28526996	hypomethylated	67.11
Bull calf liver	chr27	28529510	hypomethylated	76.66
Bull calf liver	chr27	28529521	hypermethylated	36.66
Bull calf liver	chr27	28529551	hypomethylated	39.17
Bull calf liver	chr27	28529566	hypomethylated	40.87
Bull calf liver	chr27	28540721	hypermethylated	23.34
Bull calf liver	chr27	28547214	hypomethylated	27.08
Bull calf liver	chr27	28547237	hypomethylated	34.05
Bull calf liver	chr27	28560908	hypermethylated	43.35
Bull calf liver	chr27	28560931	hypermethylated	17.12
Bull calf liver	chr27	28562299	hypomethylated	27.37
Bull calf liver	chr27	28565372	hypermethylated	19.14
Bull calf liver	chr27	28573181	hypermethylated	59.18
Bull calf liver	chr27	28573192	hypermethylated	64.84
Bull calf liver	chr27	28576394	hypomethylated	17.65
Bull calf liver	chr27	28576417	hypermethylated	18.25
Bull calf liver	chr27	28576760	hypomethylated	16.35
Bull calf liver	chr27	28576762	hypomethylated	34.05
Bull calf liver	chr27	28585150	hypermethylated	34.53
Bull calf liver	chr27	28586154	hypomethylated	49.37
Bull calf liver	chr27	28587650	hypermethylated	63.34
Bull calf liver	chr27	28587673	hypermethylated	26.24
Bull calf liver	chr27	28588713	hypomethylated	65.72
Bull calf liver	chr27	28588721	hypomethylated	43.94
Bull calf liver	chr27	28588736	hypomethylated	27.11
Bull calf liver	chr27	28591541	hypomethylated	52.62
Bull calf liver	chr27	28593339	hypomethylated	16.82
Bull calf liver	chr27	28598431	hypermethylated	86.7
Bull calf liver	chr27	28606942	hypermethylated	22.19
Bull calf liver	chr27	28614744	hypomethylated	53.67
Bull calf liver	chr27	28617192	hypomethylated	25.21
Bull calf liver	chr27	28617215	hypomethylated	24.91
Bull calf liver	chr27	28621580	hypomethylated	75.95
Bull calf liver	chr27	28621602	hypermethylated	29.84
Bull calf liver	chr27	28622816	hypomethylated	24.1
Bull calf liver	chr27	28624730	hypomethylated	31.12
Bull calf liver	chr27	28627911	hypomethylated	48.94
Bull calf liver	chr27	28628023	hypomethylated	52.79
Bull calf liver	chr27	28629117	hypomethylated	49.5
Bull calf liver	chr27	28629128	hypermethylated	27.19
Bull calf liver	chr27	28630338	hypomethylated	15.84
Bull calf liver	chr27	28635342	hypomethylated	24.67
Bull calf liver	chr27	28635355	hypomethylated	46.57
Bull calf liver	chr27	28639585	hypomethylated	49.25
Bull calf liver	chr27	28639608	hypermethylated	27.47
Bull calf liver	chr27	28661352	hypermethylated	20
Bull calf liver	chr27	28662475	hypomethylated	36.4
Bull calf liver	chr27	28662498	hypomethylated	41.32
Bull calf liver	chr27	28668290	hypermethylated	48.8
Bull calf liver	chr27	28668391	hypomethylated	54.84
Bull calf liver	chr27	28675178	hypermethylated	37.96
Bull calf liver	chr27	28677315	hypermethylated	50.55
Bull calf liver	chr27	28677348	hypermethylated	24.94
Bull calf liver	chr27	28678479	hypomethylated	21.62
Bull calf liver	chr27	28678502	hypomethylated	22.36
Bull calf liver	chr27	28683532	hypermethylated	26.64
Bull calf liver	chr27	28683647	hypomethylated	44.57
Bull calf liver	chr27	28685305	hypermethylated	16.9
Bull calf liver	chr27	28691778	hypomethylated	72.96
Bull calf liver	chr27	28691824	hypomethylated	33.5
Bull calf liver	chr27	28699907	hypermethylated	46.65
Bull calf liver	chr27	28701012	hypermethylated	16.28
Bull calf liver	chr27	28710895	hypomethylated	46.36
Bull calf liver	chr27	28710910	hypomethylated	16.51
Bull calf liver	chr27	28710990	hypermethylated	65.68
Bull calf liver	chr27	28711022	hypermethylated	59.16
Bull calf liver	chr27	28723181	hypermethylated	18.89
Bull calf liver	chr27	28723203	hypomethylated	23.43
Bull calf liver	chr27	28723226	hypomethylated	15.41
Bull calf liver	chr27	28723850	hypomethylated	31.69
Bull calf liver	chr27	28742555	hypomethylated	18
Bull calf liver	chr27	28742914	hypomethylated	20.09
Bull calf liver	chr27	28742922	hypomethylated	44.25
Bull calf liver	chr27	28744340	hypermethylated	16.05
Bull calf liver	chr27	28744353	hypomethylated	47.66
Bull calf liver	chr27	28749054	hypermethylated	45.87
Bull calf liver	chr27	28749086	hypermethylated	79.17
Bull calf liver	chr27	28751783	hypomethylated	18.55
Bull calf liver	chr27	28751806	hypomethylated	18.33
Bull calf liver	chr27	28754298	hypomethylated	47.8
Bull calf liver	chr27	28767869	hypermethylated	39.76
Bull calf liver	chr27	28774655	hypermethylated	25.02
Bull calf liver	chr27	28776081	hypomethylated	22.25
Bull calf liver	chr27	28776104	hypermethylated	48.8
Bull calf liver	chr27	28783746	hypomethylated	24.12
Bull calf liver	chr27	28783767	hypermethylated	19.97
Bull calf liver	chr27	28788257	hypermethylated	55.46
Bull calf liver	chr27	28788268	hypomethylated	66.27
Bull calf liver	chr27	28788313	hypomethylated	46.29
Bull calf liver	chr27	28788336	hypomethylated	64.08
Bull calf liver	chr27	28791587	hypermethylated	18.82
Bull calf liver	chr27	28795118	hypermethylated	23.58
Bull calf liver	chr27	28795131	hypomethylated	91.27
Bull calf liver	chr27	28795266	hypomethylated	35.77
Bull calf liver	chr27	28801675	hypomethylated	28.14
Bull calf liver	chr27	28801698	hypomethylated	64.02
Bull calf liver	chr27	28804832	hypomethylated	61.35
Bull calf liver	chr27	28812184	hypermethylated	17.9
Bull calf liver	chr27	28812216	hypermethylated	24.86
Bull calf liver	chr27	28816649	hypermethylated	39.89
Bull calf liver	chr27	28820328	hypomethylated	80.77
Bull calf liver	chr27	28820824	hypomethylated	19.42
Bull calf liver	chr27	28822828	hypermethylated	16.14
Bull calf liver	chr27	28827551	hypomethylated	27.32
Bull calf liver	chr27	28829410	hypermethylated	29.56
Bull calf liver	chr27	28829435	hypomethylated	19.01
Bull calf liver	chr27	28832396	hypomethylated	36.29
Bull calf liver	chr27	28834895	hypomethylated	29.6
Bull calf liver	chr27	28834918	hypermethylated	30.68
Bull calf liver	chr27	28835032	hypermethylated	42.58
Bull calf liver	chr27	28838152	hypermethylated	15.16
Bull calf liver	chr27	28842767	hypermethylated	18.03
Bull calf liver	chr27	28843872	hypermethylated	34
Bull calf liver	chr27	28849441	hypermethylated	29.43
Bull calf liver	chr27	28852443	hypermethylated	27.2
Bull calf liver	chr27	28852477	hypomethylated	31.09
Bull calf liver	chr27	28862704	hypomethylated	22.87
Bull calf liver	chr27	28862714	hypomethylated	17.05
Bull calf liver	chr27	28862761	hypomethylated	61.23
Bull calf liver	chr27	28867246	hypomethylated	55.53
Bull calf liver	chr27	28870077	hypomethylated	24.17
Bull calf liver	chr27	28878538	hypermethylated	26.62
Bull calf liver	chr27	28878548	hypermethylated	28.05
Bull calf liver	chr27	28878561	hypermethylated	15.15
Bull calf liver	chr27	28881005	hypermethylated	18.86
Bull calf liver	chr27	28881185	hypomethylated	34.62
Bull calf liver	chr27	28882699	hypermethylated	39.51
Bull calf liver	chr27	28885566	hypermethylated	58.74
Bull calf liver	chr27	28888654	hypermethylated	18.94
Bull calf liver	chr27	28894659	hypermethylated	58.91
Bull calf liver	chr27	28895754	hypomethylated	52.37
Bull calf liver	chr27	28895777	hypomethylated	29.11
Bull calf liver	chr27	28902570	hypomethylated	49.17
Bull calf liver	chr27	28904475	hypomethylated	34.16
Bull calf liver	chr27	28904498	hypermethylated	20.11
Bull calf liver	chr27	28910662	hypomethylated	30.35
Bull calf liver	chr27	28910708	hypomethylated	23.74
Bull calf liver	chr27	28910864	hypomethylated	19.84
Bull calf liver	chr27	28910889	hypomethylated	74.3
Bull calf liver	chr27	28914423	hypomethylated	31.88
Bull calf liver	chr27	28914615	hypermethylated	43.78
Bull calf liver	chr27	28920505	hypermethylated	24.37
Bull calf liver	chr27	28921167	hypermethylated	37.34
Bull calf liver	chr27	28921169	hypomethylated	26.51
Bull calf liver	chr27	28922617	hypomethylated	49.33
Bull calf liver	chr27	28922640	hypomethylated	37.4
Bull calf liver	chr4	28980317	hypermethylated	34.96
Bull calf liver	chr4	28980324	hypermethylated	18.1
Bull calf liver	chr4	28980342	hypermethylated	58.84
Bull calf liver	chr7	29459928	hypomethylated	25.65
Bull calf liver	chr28	30011930	hypermethylated	30.96
Bull calf liver	chr29	30225510	hypomethylated	26.17
Bull calf liver	chr29	30226759	hypermethylated	39.68
Bull calf liver	chr29	30237499	hypomethylated	21.61
Bull calf liver	chr29	30255951	hypermethylated	35.63
Bull calf liver	chr29	30256809	hypermethylated	66.67
Bull calf liver	chr29	30256854	hypomethylated	18.16
Bull calf liver	chr29	30262736	hypermethylated	26.75
Bull calf liver	chr29	30270942	hypomethylated	23.41
Bull calf liver	chr29	30273210	hypomethylated	25.75
Bull calf liver	chr29	30277063	hypermethylated	56.43
Bull calf liver	chr29	30279789	hypomethylated	15.65
Bull calf liver	chr29	30282665	hypermethylated	40.34
Bull calf liver	chr25	30298533	hypermethylated	40.58
Bull calf liver	chr29	30317811	hypermethylated	30.6
Bull calf liver	chr29	30317857	hypermethylated	46.64
Bull calf liver	chr29	30321406	hypermethylated	76.35
Bull calf liver	chr29	30330196	hypermethylated	27.63
Bull calf liver	chr29	30338473	hypermethylated	32.89
Bull calf liver	chr29	30341467	hypomethylated	77.57
Bull calf liver	chr29	30341480	hypermethylated	25.94
Bull calf liver	chr29	30354508	hypermethylated	20.76
Bull calf liver	chr25	30365469	hypomethylated	20.95
Bull calf liver	chr25	30365494	hypermethylated	33.77
Bull calf liver	chr25	30365505	hypomethylated	17.3
Bull calf liver	chr29	30368686	hypermethylated	44.61
Bull calf liver	chr29	30372518	hypermethylated	19.53
Bull calf liver	chr29	30385124	hypomethylated	18.97
Bull calf liver	chr29	30385129	hypomethylated	41.06
Bull calf liver	chr29	30385152	hypermethylated	38.4
Bull calf liver	chr29	30386038	hypomethylated	51.5
Bull calf liver	chr7	30416266	hypomethylated	52.7
Bull calf liver	chr7	30416299	hypermethylated	17.37
Bull calf liver	chr27	30566232	hypermethylated	71.97
Bull calf liver	chr4	30632646	hypomethylated	26.39
Bull calf liver	chr4	30632661	hypermethylated	33.94
Bull calf liver	chr4	30632680	hypermethylated	43.01
Bull calf liver	chr1	30755920	hypomethylated	42.79
Bull calf liver	chrX	30974250	hypomethylated	55.51
Bull calf liver	chr29	31048153	hypomethylated	20.54
Bull calf liver	chr21	31971462	hypermethylated	18.75
Bull calf liver	chr28	31994375	hypomethylated	19.51
Bull calf liver	chr28	31994388	hypermethylated	24.36
Bull calf liver	chr28	31994398	hypermethylated	18.76
Bull calf liver	chr25	32374022	hypomethylated	16.1
Bull calf liver	chr25	32374812	hypermethylated	42.03
Bull calf liver	chr25	32374819	hypermethylated	33.65
Bull calf liver	chr16	32381015	hypermethylated	50.41
Bull calf liver	chr16	32381026	hypomethylated	70
Bull calf liver	chr25	32472585	hypomethylated	17.18
Bull calf liver	chr25	32472590	hypermethylated	35.92
Bull calf liver	chr25	32472594	hypermethylated	44.25
Bull calf liver	chr25	32472599	hypermethylated	16.2
Bull calf liver	chr25	32472601	hypermethylated	40.21
Bull calf liver	chr25	32472611	hypermethylated	40.97
Bull calf liver	chr25	32472619	hypermethylated	29.65
Bull calf liver	chr25	32472625	hypermethylated	43.81
Bull calf liver	chr25	32472631	hypomethylated	48.56
Bull calf liver	chr14	33405699	hypomethylated	18.4
Bull calf liver	chr14	33864547	hypomethylated	21.87
Bull calf liver	chr28	33963113	hypomethylated	22.22
Bull calf liver	chr25	34032513	hypomethylated	27.15
Bull calf liver	chr26	34148795	hypomethylated	28.27
Bull calf liver	chr26	34148818	hypermethylated	38.64
Bull calf liver	chr28	34476585	hypomethylated	16.08
Bull calf liver	chr4	35248409	hypermethylated	32.53
Bull calf liver	chr25	35471009	hypomethylated	34.02
Bull calf liver	chr25	35473074	hypermethylated	15.86
Bull calf liver	chr17	35643589	hypomethylated	43.54
Bull calf liver	chr17	35645263	hypermethylated	20.71
Bull calf liver	chr17	35646484	hypermethylated	18.42
Bull calf liver	chr17	35646642	hypermethylated	25.17
Bull calf liver	chr17	35647176	hypomethylated	62.16
Bull calf liver	chr25	36133124	hypomethylated	38.23
Bull calf liver	chr8	36142233	hypomethylated	24.29
Bull calf liver	chr8	36153732	hypomethylated	64.55
Bull calf liver	chr27	36729158	hypermethylated	43.3
Bull calf liver	chr18	36800401	hypomethylated	22.8
Bull calf liver	chr19	36817553	hypermethylated	27.96
Bull calf liver	chr20	37441846	hypermethylated	16.97
Bull calf liver	chr20	37441865	hypomethylated	33.06
Bull calf liver	chr27	37576275	hypermethylated	28.63
Bull calf liver	chr9	37577087	hypomethylated	33.58
Bull calf liver	chrX	37588720	hypomethylated	79.09
Bull calf liver	chrX	37588722	hypomethylated	80.71
Bull calf liver	chr27	37598086	hypermethylated	22.91
Bull calf liver	chr27	37641142	hypomethylated	15.49
Bull calf liver	chr7	37801032	hypomethylated	17.52
Bull calf liver	chr22	37930503	hypomethylated	60.11
Bull calf liver	chr22	37935103	hypermethylated	39.27
Bull calf liver	chr16	38685974	hypermethylated	22.94
Bull calf liver	chr12	39234734	hypomethylated	23.33
Bull calf liver	chr12	39234747	hypomethylated	51.4
Bull calf liver	chr28	39315513	hypomethylated	21.98
Bull calf liver	chr28	39320186	hypomethylated	59.24
Bull calf liver	chr7	39418754	hypermethylated	53.85
Bull calf liver	chr19	39907049	hypomethylated	38.97
Bull calf liver	chr22	40238648	hypomethylated	61.49
Bull calf liver	chr26	40478374	hypomethylated	24.96
Bull calf liver	chr19	40485475	hypomethylated	51.92
Bull calf liver	chr4	41492925	hypomethylated	27.36
Bull calf liver	chr4	41492929	hypermethylated	15.07
Bull calf liver	chr4	41492932	hypermethylated	21.51
Bull calf liver	chr7	41622652	hypomethylated	31.56
Bull calf liver	chr29	41627335	hypomethylated	61.27
Bull calf liver	chr23	41665439	hypomethylated	28.96
Bull calf liver	chr19	42112942	hypermethylated	19.03
Bull calf liver	chr22	42396859	hypermethylated	44.31
Bull calf liver	chr22	42402118	hypomethylated	42.97
Bull calf liver	chr22	42411961	hypermethylated	20.43
Bull calf liver	chr22	42419030	hypomethylated	21.5
Bull calf liver	chr22	42419921	hypermethylated	19.96
Bull calf liver	chr22	42423537	hypermethylated	17.65
Bull calf liver	chr22	42817428	hypermethylated	16
Bull calf liver	chr28	43078219	hypomethylated	23.85
Bull calf liver	chr27	43560122	hypermethylated	24.3
Bull calf liver	chr27	43570664	hypermethylated	24.78
Bull calf liver	chr27	43577021	hypomethylated	16.4
Bull calf liver	chr18	43817778	hypomethylated	41.35
Bull calf liver	chr17	44440513	hypomethylated	15.74
Bull calf liver	chr9	44687523	hypermethylated	35.48
Bull calf liver	chr9	44688125	hypomethylated	78.62
Bull calf liver	chr9	45015767	hypermethylated	16.11
Bull calf liver	chr9	45021167	hypermethylated	17.59
Bull calf liver	chr9	45077151	hypomethylated	24.78
Bull calf liver	chr9	45077162	hypomethylated	28.61
Bull calf liver	chr6	45754315	hypermethylated	23.34
Bull calf liver	chr6	45763540	hypomethylated	54.77
Bull calf liver	chr17	46051711	hypermethylated	17.9
Bull calf liver	chr4	46202894	hypomethylated	22.08
Bull calf liver	chr4	46202896	hypermethylated	31.88
Bull calf liver	chr12	46283469	hypomethylated	36.9
Bull calf liver	chr29	46591067	hypomethylated	75.09
Bull calf liver	chr29	46591074	hypomethylated	54.12
Bull calf liver	chr19	47732857	hypermethylated	33.61
Bull calf liver	chr8	47937495	hypomethylated	33.3
Bull calf liver	chr8	47937518	hypomethylated	15.95
Bull calf liver	chr8	47938433	hypomethylated	15.55
Bull calf liver	chr23	48067822	hypomethylated	15.85
Bull calf liver	chr23	48068059	hypomethylated	30.62
Bull calf liver	chr7	48150924	hypermethylated	23.02
Bull calf liver	chr29	48338747	hypermethylated	41.54
Bull calf liver	chr7	48407371	hypermethylated	25.26
Bull calf liver	chr11	48549362	hypomethylated	37.88
Bull calf liver	chr11	48549709	hypomethylated	20.11
Bull calf liver	chr13	48993593	hypermethylated	59.18
Bull calf liver	chr13	48993595	hypomethylated	45.94
Bull calf liver	chr13	48993611	hypermethylated	43.19
Bull calf liver	chr13	48993625	hypermethylated	16.5
Bull calf liver	chr13	49010241	hypermethylated	44.85
Bull calf liver	chr18	49255651	hypermethylated	31.37
Bull calf liver	chr17	50204438	hypermethylated	47.02
Bull calf liver	chr29	50270056	hypomethylated	87.07
Bull calf liver	chr7	51284882	hypomethylated	27.21
Bull calf liver	chr16	51320084	hypomethylated	79.91
Bull calf liver	chr17	51629923	hypermethylated	18.46
Bull calf liver	chr23	51889672	hypomethylated	66.86
Bull calf liver	chr23	52339535	hypermethylated	43.29
Bull calf liver	chr9	53545862	hypermethylated	19
Bull calf liver	chr9	53552765	hypomethylated	17.84
Bull calf liver	chr9	53618815	hypermethylated	42.06
Bull calf liver	chr9	53618876	hypomethylated	57.52
Bull calf liver	chr9	53618894	hypermethylated	28.12
Bull calf liver	chr9	53618919	hypermethylated	21.47
Bull calf liver	chr9	53620393	hypomethylated	24.1
Bull calf liver	chr9	53620410	hypermethylated	21.37
Bull calf liver	chr5	53749167	hypomethylated	15.51
Bull calf liver	chr5	53749190	hypermethylated	55.58
Bull calf liver	chr5	53753207	hypomethylated	17.28
Bull calf liver	chr5	53753779	hypermethylated	22.52
Bull calf liver	chr5	53762777	hypomethylated	18.22
Bull calf liver	chr5	53762899	hypermethylated	24.35
Bull calf liver	chr5	53764121	hypomethylated	32.45
Bull calf liver	chr5	53764129	hypomethylated	54.37
Bull calf liver	chr5	53768037	hypomethylated	30.18
Bull calf liver	chr5	53769629	hypermethylated	16.94
Bull calf liver	chr5	53769775	hypomethylated	53.26
Bull calf liver	chr5	53769786	hypermethylated	56.12
Bull calf liver	chr5	53769808	hypomethylated	33.64
Bull calf liver	chr5	53771422	hypermethylated	23.88
Bull calf liver	chr5	53771445	hypomethylated	16.45
Bull calf liver	chr5	54082654	hypermethylated	22.69
Bull calf liver	chr5	54083833	hypomethylated	23.38
Bull calf liver	chr5	54083851	hypomethylated	25.7
Bull calf liver	chr5	54083858	hypermethylated	17.24
Bull calf liver	chrX	54348298	hypermethylated	34.69
Bull calf liver	chrX	54412093	hypomethylated	28.97
Bull calf liver	chr20	55751035	hypermethylated	20.32
Bull calf liver	chr20	55751053	hypermethylated	45.55
Bull calf liver	chr16	55855526	hypomethylated	29.38
Bull calf liver	chr16	55855948	hypermethylated	40.57
Bull calf liver	chr21	56307095	hypermethylated	15.22
Bull calf liver	chr21	56323878	hypermethylated	36.41
Bull calf liver	chr21	56325186	hypermethylated	15.97
Bull calf liver	chr21	56325199	hypermethylated	29
Bull calf liver	chr7	56582637	hypermethylated	16.96
Bull calf liver	chr7	56585245	hypomethylated	61.69
Bull calf liver	chr7	56589215	hypomethylated	32.87
Bull calf liver	chr7	56589351	hypomethylated	76.13
Bull calf liver	chr7	56591880	hypomethylated	29.12
Bull calf liver	chr7	56592125	hypomethylated	45.45
Bull calf liver	chr7	56601692	hypomethylated	17.06
Bull calf liver	chr7	56605372	hypermethylated	23.41
Bull calf liver	chr7	56605513	hypermethylated	55.09
Bull calf liver	chr7	56620222	hypomethylated	67.87
Bull calf liver	chr8	56792724	hypomethylated	18.47
Bull calf liver	chr8	56792727	hypomethylated	30.98
Bull calf liver	chr24	56955082	hypermethylated	16.57
Bull calf liver	chr19	57352896	hypermethylated	42.41
Bull calf liver	chr4	57397841	hypomethylated	28.85
Bull calf liver	chr4	57397863	hypomethylated	20.86
Bull calf liver	chr4	57398669	hypomethylated	40.38
Bull calf liver	chr4	57399409	hypermethylated	46.78
Bull calf liver	chr4	57405042	hypermethylated	28.73
Bull calf liver	chr4	57405111	hypomethylated	32.78
Bull calf liver	chr4	57405134	hypomethylated	20.13
Bull calf liver	chr4	57406231	hypermethylated	17.36
Bull calf liver	chr4	57406246	hypermethylated	15.11
Bull calf liver	chr4	57407557	hypermethylated	32.93
Bull calf liver	chr4	57407564	hypomethylated	51.75
Bull calf liver	chr4	57410778	hypomethylated	25.46
Bull calf liver	chr4	57413484	hypermethylated	63.59
Bull calf liver	chr4	57415173	hypermethylated	54.62
Bull calf liver	chr4	57421129	hypomethylated	29.62
Bull calf liver	chr4	57421138	hypomethylated	75.27
Bull calf liver	chr4	57421151	hypermethylated	20.4
Bull calf liver	chr4	57425330	hypermethylated	66.5
Bull calf liver	chr4	57425353	hypermethylated	31.92
Bull calf liver	chr4	57432330	hypermethylated	59.32
Bull calf liver	chr4	57437092	hypomethylated	79.48
Bull calf liver	chr4	57437272	hypermethylated	55.17
Bull calf liver	chr4	57437295	hypomethylated	23.55
Bull calf liver	chr1	57460270	hypermethylated	31.77
Bull calf liver	chr1	57460273	hypomethylated	18.5
Bull calf liver	chr1	57460275	hypermethylated	19.95
Bull calf liver	chr1	57468720	hypomethylated	57.51
Bull calf liver	chr1	57485001	hypermethylated	23.06
Bull calf liver	chr1	57485007	hypermethylated	15.96
Bull calf liver	chr19	57728628	hypermethylated	27.02
Bull calf liver	chr6	58418526	hypomethylated	68.3
Bull calf liver	chr11	58422922	hypermethylated	62.49
Bull calf liver	chrX	58516602	hypermethylated	19.55
Bull calf liver	chr21	60795282	hypomethylated	57.45
Bull calf liver	chr8	61272146	hypomethylated	47.48
Bull calf liver	chr8	61272928	hypermethylated	16.46
Bull calf liver	chr8	61273413	hypomethylated	19.42
Bull calf liver	chr19	61940681	hypermethylated	31.38
Bull calf liver	chr19	61940717	hypermethylated	22.3
Bull calf liver	chr19	62052175	hypomethylated	37.34
Bull calf liver	chr13	62166344	hypermethylated	17.72
Bull calf liver	chr16	63183474	hypermethylated	28.49
Bull calf liver	chr19	63521268	hypomethylated	62.15
Bull calf liver	chr4	64028017	hypomethylated	60.84
Bull calf liver	chr4	64028022	hypermethylated	31.02
Bull calf liver	chr4	64028362	hypomethylated	16.01
Bull calf liver	chr3	64411707	hypomethylated	51.37
Bull calf liver	chr3	64411724	hypomethylated	19.23
Bull calf liver	chrX	65495233	hypermethylated	28.67
Bull calf liver	chr15	65553717	hypomethylated	21.42
Bull calf liver	chr15	65553733	hypomethylated	71.74
Bull calf liver	chr9	65873341	hypomethylated	42.93
Bull calf liver	chr9	65873529	hypomethylated	21.17
Bull calf liver	chr9	65873698	hypermethylated	36.19
Bull calf liver	chr9	65873741	hypomethylated	16.08
Bull calf liver	chr9	65873751	hypomethylated	35.15
Bull calf liver	chr9	65873970	hypomethylated	23.63
Bull calf liver	chr20	66337652	hypermethylated	16.14
Bull calf liver	chr7	66694202	hypomethylated	47.73
Bull calf liver	chr21	67690438	hypermethylated	22.08
Bull calf liver	chr10	67774972	hypomethylated	20.03
Bull calf liver	chr21	70102973	hypermethylated	21.39
Bull calf liver	chr21	70102978	hypermethylated	45.6
Bull calf liver	chr21	70102983	hypermethylated	20.19
Bull calf liver	chr21	70103014	hypomethylated	67.46
Bull calf liver	chr21	70103046	hypermethylated	21.27
Bull calf liver	chr21	70103060	hypomethylated	16.33
Bull calf liver	chr21	70103081	hypermethylated	19.22
Bull calf liver	chr21	70103089	hypermethylated	25.77
Bull calf liver	chr11	70173422	hypomethylated	46.16
Bull calf liver	chr2	70593437	hypomethylated	16.02
Bull calf liver	chr2	70593630	hypomethylated	37.98
Bull calf liver	chr2	70593674	hypermethylated	36.41
Bull calf liver	chr2	70593713	hypermethylated	18.34
Bull calf liver	chr2	70594082	hypomethylated	20.5
Bull calf liver	chr2	70594382	hypermethylated	40.21
Bull calf liver	chr17	70997843	hypomethylated	28.44
Bull calf liver	chr17	70997845	hypermethylated	27.69
Bull calf liver	chr7	71927391	hypomethylated	50.33
Bull calf liver	chr7	71953915	hypermethylated	48.25
Bull calf liver	chr7	71963279	hypomethylated	42.43
Bull calf liver	chr20	72020759	hypermethylated	33.94
Bull calf liver	chr17	72843423	hypomethylated	18.07
Bull calf liver	chr1	72967545	hypermethylated	28.72
Bull calf liver	chr11	74251000	hypomethylated	51.97
Bull calf liver	chr11	74251022	hypermethylated	31.31
Bull calf liver	chr11	74255893	hypermethylated	15.54
Bull calf liver	chr11	74255916	hypomethylated	48.62
Bull calf liver	chr11	74257548	hypomethylated	32.85
Bull calf liver	chr11	74257838	hypomethylated	22.26
Bull calf liver	chr11	74260845	hypomethylated	32.43
Bull calf liver	chr11	74260855	hypomethylated	67.03
Bull calf liver	chr11	74269028	hypermethylated	47.27
Bull calf liver	chr11	74279065	hypermethylated	15.86
Bull calf liver	chr11	74280420	hypermethylated	17.81
Bull calf liver	chr11	74287343	hypermethylated	16.25
Bull calf liver	chr11	74289250	hypomethylated	84.73
Bull calf liver	chr11	74289273	hypermethylated	43.36
Bull calf liver	chr11	74291932	hypomethylated	15.01
Bull calf liver	chr8	74490259	hypermethylated	25.12
Bull calf liver	chr8	74494776	hypomethylated	27.8
Bull calf liver	chr8	74501948	hypermethylated	49.28
Bull calf liver	chr8	74501970	hypermethylated	34.24
Bull calf liver	chr8	74501983	hypermethylated	21.52
Bull calf liver	chr8	74504512	hypermethylated	40.76
Bull calf liver	chr8	74504525	hypermethylated	20.01
Bull calf liver	chr8	74511686	hypermethylated	24.14
Bull calf liver	chr8	74511694	hypermethylated	26.74
Bull calf liver	chr8	74511709	hypermethylated	16.61
Bull calf liver	chr8	74514312	hypermethylated	24.4
Bull calf liver	chr8	74518626	hypomethylated	42.62
Bull calf liver	chr8	74519060	hypomethylated	69.75
Bull calf liver	chr8	74520867	hypomethylated	18.39
Bull calf liver	chr8	74520882	hypomethylated	66.43
Bull calf liver	chr8	74520890	hypermethylated	32.8
Bull calf liver	chr8	74522929	hypomethylated	50.15
Bull calf liver	chr8	74522941	hypomethylated	22.14
Bull calf liver	chr8	74525916	hypermethylated	17.38
Bull calf liver	chr8	74526708	hypermethylated	17.5
Bull calf liver	chr8	74530985	hypermethylated	20.51
Bull calf liver	chr8	74531008	hypomethylated	25.52
Bull calf liver	chr8	74531186	hypomethylated	18.24
Bull calf liver	chr8	74531221	hypomethylated	22.11
Bull calf liver	chr8	74536085	hypomethylated	17.1
Bull calf liver	chr8	74536108	hypomethylated	29.63
Bull calf liver	chr8	74538670	hypomethylated	58.95
Bull calf liver	chr8	74538691	hypomethylated	49.92
Bull calf liver	chr8	74541086	hypomethylated	31.75
Bull calf liver	chr8	74545947	hypermethylated	28.01
Bull calf liver	chr8	74545961	hypermethylated	21.96
Bull calf liver	chr8	74548666	hypermethylated	21.01
Bull calf liver	chr8	74566531	hypomethylated	58.15
Bull calf liver	chr8	74568706	hypomethylated	21.38
Bull calf liver	chr8	74593115	hypomethylated	16.24
Bull calf liver	chr8	74593138	hypermethylated	25.74
Bull calf liver	chr8	74600038	hypermethylated	33.19
Bull calf liver	chr8	74600061	hypomethylated	70.91
Bull calf liver	chr8	74600076	hypermethylated	46.2
Bull calf liver	chr8	74600172	hypermethylated	17.11
Bull calf liver	chr8	74603811	hypermethylated	43.24
Bull calf liver	chr8	74610682	hypermethylated	80.68
Bull calf liver	chr8	74610715	hypomethylated	56.68
Bull calf liver	chr8	74612106	hypomethylated	49.73
Bull calf liver	chr8	74612140	hypomethylated	75.42
Bull calf liver	chr8	74612194	hypomethylated	75.14
Bull calf liver	chr8	74612295	hypomethylated	33.31
Bull calf liver	chr8	74615364	hypomethylated	43.18
Bull calf liver	chr8	74615386	hypomethylated	68.91
Bull calf liver	chr8	74616574	hypomethylated	15.3
Bull calf liver	chr8	74621180	hypomethylated	42.3
Bull calf liver	chr8	74621191	hypermethylated	37.34
Bull calf liver	chr8	74621212	hypermethylated	34.25
Bull calf liver	chr8	74629891	hypomethylated	30.63
Bull calf liver	chr8	74629991	hypermethylated	20.76
Bull calf liver	chr8	74633660	hypomethylated	18.75
Bull calf liver	chr8	74633683	hypomethylated	50.54
Bull calf liver	chr8	74635030	hypermethylated	62.05
Bull calf liver	chr8	74638834	hypomethylated	40.53
Bull calf liver	chr8	74638868	hypermethylated	45.31
Bull calf liver	chr8	74638889	hypermethylated	70.83
Bull calf liver	chr8	74645881	hypermethylated	57.22
Bull calf liver	chr8	74645904	hypomethylated	15.01
Bull calf liver	chr8	74649933	hypermethylated	39.58
Bull calf liver	chr8	74650024	hypomethylated	33.78
Bull calf liver	chr8	74662288	hypermethylated	73.31
Bull calf liver	chr8	74662318	hypermethylated	49.81
Bull calf liver	chr8	74663768	hypermethylated	35.27
Bull calf liver	chr8	74671481	hypermethylated	56.03
Bull calf liver	chr8	74674346	hypomethylated	32.12
Bull calf liver	chr8	74674682	hypermethylated	20.83
Bull calf liver	chr8	74674714	hypomethylated	66.01
Bull calf liver	chr8	74677050	hypomethylated	31.92
Bull calf liver	chr8	74677072	hypermethylated	52.59
Bull calf liver	chr8	74677074	hypermethylated	21.32
Bull calf liver	chr8	74680474	hypermethylated	44.97
Bull calf liver	chr8	74682511	hypomethylated	53.47
Bull calf liver	chr8	74682521	hypomethylated	56.1
Bull calf liver	chr8	74685937	hypomethylated	30.3
Bull calf liver	chr8	74701539	hypomethylated	19.53
Bull calf liver	chr8	74703831	hypermethylated	68.6
Bull calf liver	chr8	74703877	hypomethylated	26.24
Bull calf liver	chr8	74708257	hypomethylated	37.47
Bull calf liver	chr8	74713982	hypomethylated	49.73
Bull calf liver	chr8	74714152	hypermethylated	19.02
Bull calf liver	chr8	74714174	hypomethylated	37.45
Bull calf liver	chr8	74718968	hypermethylated	49.4
Bull calf liver	chr8	74719867	hypomethylated	27.86
Bull calf liver	chr8	74727351	hypermethylated	30.92
Bull calf liver	chr8	74728820	hypermethylated	33
Bull calf liver	chr8	74732760	hypomethylated	24.51
Bull calf liver	chr8	74732805	hypermethylated	47.42
Bull calf liver	chr8	74743622	hypomethylated	63.83
Bull calf liver	chr8	74745019	hypermethylated	62.74
Bull calf liver	chr8	74746835	hypermethylated	17
Bull calf liver	chr8	74748514	hypomethylated	15.28
Bull calf liver	chr8	74749306	hypomethylated	22.04
Bull calf liver	chr8	74754489	hypomethylated	23.15
Bull calf liver	chr8	74754512	hypermethylated	19.95
Bull calf liver	chr8	74760427	hypomethylated	43.45
Bull calf liver	chr8	74779026	hypomethylated	40.42
Bull calf liver	chr8	74779049	hypomethylated	41.89
Bull calf liver	chr8	74780797	hypomethylated	62.09
Bull calf liver	chr8	74783090	hypermethylated	23.64
Bull calf liver	chr8	74794991	hypermethylated	35.03
Bull calf liver	chr8	74795004	hypomethylated	20.81
Bull calf liver	chr8	74795283	hypermethylated	18.76
Bull calf liver	chr8	74797161	hypermethylated	19.1
Bull calf liver	chr8	74802670	hypermethylated	56.15
Bull calf liver	chr12	75352283	hypomethylated	24.82
Bull calf liver	chr5	76193915	hypermethylated	53.1
Bull calf liver	chr8	76342245	hypermethylated	15.37
Bull calf liver	chr8	76342276	hypomethylated	30.47
Bull calf liver	chr8	76342666	hypermethylated	29.22
Bull calf liver	chr8	76344482	hypermethylated	22.79
Bull calf liver	chr3	78863058	hypermethylated	20.84
Bull calf liver	chr13	78935104	hypomethylated	62.39
Bull calf liver	chr13	78935127	hypomethylated	31.12
Bull calf liver	chr13	78936692	hypermethylated	17.54
Bull calf liver	chr12	78954678	hypomethylated	24.92
Bull calf liver	chr12	79832287	hypermethylated	21.22
Bull calf liver	chr11	80500278	hypermethylated	25.03
Bull calf liver	chr11	80520088	hypermethylated	19.32
Bull calf liver	chr16	81098777	hypomethylated	99.49
Bull calf liver	chr3	82735781	hypermethylated	17.82
Bull calf liver	chr3	82744896	hypomethylated	21.54
Bull calf liver	chr3	82753790	hypermethylated	27.97
Bull calf liver	chr3	82753802	hypermethylated	89.33
Bull calf liver	chr3	82754376	hypomethylated	21.29
Bull calf liver	chr3	82754416	hypomethylated	15.95
Bull calf liver	chr3	82783666	hypomethylated	26.91
Bull calf liver	chr3	82806565	hypomethylated	16.3
Bull calf liver	chrX	83169217	hypermethylated	55.73
Bull calf liver	chrX	83169219	hypomethylated	34.59
Bull calf liver	chrX	83169229	hypomethylated	30.66
Bull calf liver	chrX	83179347	hypermethylated	27.39
Bull calf liver	chrX	83179357	hypermethylated	15.37
Bull calf liver	chrX	83179360	hypermethylated	19.47
Bull calf liver	chrX	83184150	hypomethylated	41.27
Bull calf liver	chrX	83184162	hypomethylated	27.95
Bull calf liver	chr8	83238192	hypermethylated	20.31
Bull calf liver	chr8	83257278	hypermethylated	42.9
Bull calf liver	chr14	83671088	hypermethylated	57.42
Bull calf liver	chr14	84622454	hypomethylated	17.21
Bull calf liver	chr9	84983893	hypomethylated	92.8
Bull calf liver	chr3	86724425	hypermethylated	33.1
Bull calf liver	chr3	86726390	hypermethylated	43.05
Bull calf liver	chr10	87893990	hypermethylated	17.72
Bull calf liver	chr10	87895611	hypermethylated	30.3
Bull calf liver	chr10	87895639	hypomethylated	16.76
Bull calf liver	chr7	89225226	hypomethylated	19.85
Bull calf liver	chr7	89227774	hypermethylated	82.67
Bull calf liver	chr2	91714100	hypermethylated	31.65
Bull calf liver	chr1	93008993	hypermethylated	53.72
Bull calf liver	chr8	93189022	hypomethylated	57.41
Bull calf liver	chr8	93189028	hypomethylated	34.73
Bull calf liver	chr8	93190239	hypomethylated	25.41
Bull calf liver	chr8	93190253	hypermethylated	15.57
Bull calf liver	chr7	94200124	hypermethylated	29.79
Bull calf liver	chr3	95025912	hypomethylated	27.4
Bull calf liver	chr4	95096514	hypermethylated	73.01
Bull calf liver	chr4	95100418	hypomethylated	28.4
Bull calf liver	chr4	95107169	hypomethylated	63.9
Bull calf liver	chr4	95107525	hypermethylated	21.61
Bull calf liver	chr4	95742250	hypermethylated	27
Bull calf liver	chr9	96973695	hypomethylated	37.17
Bull calf liver	chr5	97141419	hypomethylated	58.74
Bull calf liver	chr4	98752016	hypermethylated	35.19
Bull calf liver	chr8	99201218	hypomethylated	36.5
Bull calf liver	chr8	99201223	hypermethylated	49.87
Bull calf liver	chr9	100022652	hypomethylated	66.53
Bull calf liver	chr2	100633539	hypomethylated	33.35
Bull calf liver	chr2	100663919	hypomethylated	46.56
Bull calf liver	chr9	102683841	hypermethylated	26.84
Bull calf liver	chr9	102683862	hypermethylated	30.54
Bull calf liver	chr4	103654034	hypomethylated	21.54
Bull calf liver	chr8	103762786	hypomethylated	56.04
Bull calf liver	chr5	104801497	hypermethylated	26.98
Bull calf liver	chr11	105122813	hypermethylated	21.92
Bull calf liver	chr11	105496739	hypermethylated	22.09
Bull calf liver	chr7	105826543	hypermethylated	15.23
Bull calf liver	chr7	105829728	hypermethylated	27.45
Bull calf liver	chr7	105831459	hypermethylated	18.82
Bull calf liver	chr7	105838486	hypermethylated	15.79
Bull calf liver	chr7	105841754	hypermethylated	20.17
Bull calf liver	chr7	105848560	hypermethylated	19.44
Bull calf liver	chr7	105852310	hypermethylated	58.62
Bull calf liver	chr7	105859054	hypermethylated	20.77
Bull calf liver	chr7	105859077	hypermethylated	17.85
Bull calf liver	chr7	105860293	hypermethylated	15.88
Bull calf liver	chr7	105864627	hypomethylated	50.55
Bull calf liver	chr7	105877693	hypomethylated	36.3
Bull calf liver	chr7	105879246	hypermethylated	16.65
Bull calf liver	chr7	105879254	hypermethylated	18.98
Bull calf liver	chr7	105879426	hypomethylated	22.61
Bull calf liver	chr7	105881696	hypomethylated	52.86
Bull calf liver	chr7	105881719	hypomethylated	62.76
Bull calf liver	chr7	105893073	hypomethylated	22.5
Bull calf liver	chr7	105893499	hypermethylated	21.6
Bull calf liver	chr7	105893508	hypomethylated	21.26
Bull calf liver	chr7	105896181	hypomethylated	70.61
Bull calf liver	chr7	105896367	hypermethylated	22.42
Bull calf liver	chr7	105896390	hypermethylated	17.04
Bull calf liver	chr7	105896413	hypomethylated	20.96
Bull calf liver	chr7	105906717	hypermethylated	27.73
Bull calf liver	chr7	105906919	hypermethylated	17.82
Bull calf liver	chr7	105906942	hypermethylated	42.5
Bull calf liver	chr7	105908555	hypomethylated	59.91
Bull calf liver	chr7	105908578	hypomethylated	30.6
Bull calf liver	chr7	105913562	hypermethylated	15.18
Bull calf liver	chr7	105916375	hypomethylated	47.97
Bull calf liver	chr7	105917768	hypomethylated	43.15
Bull calf liver	chr7	105917801	hypomethylated	16.06
Bull calf liver	chr7	105917925	hypomethylated	34.54
Bull calf liver	chr7	105921019	hypermethylated	43.59
Bull calf liver	chr7	105921222	hypomethylated	73.13
Bull calf liver	chr7	105921245	hypomethylated	52.97
Bull calf liver	chr7	105925741	hypomethylated	25.78
Bull calf liver	chr7	105925764	hypomethylated	24.97
Bull calf liver	chr7	105929144	hypermethylated	83.25
Bull calf liver	chr7	105933033	hypermethylated	88.24
Bull calf liver	chr7	105933055	hypomethylated	40.24
Bull calf liver	chr7	105933063	hypermethylated	42.96
Bull calf liver	chr11	107285170	hypomethylated	81.99
Bull calf liver	chr11	107285249	hypermethylated	24.03
Bull calf liver	chr11	107285324	hypomethylated	70.93
Bull calf liver	chr11	107285328	hypomethylated	69.72
Bull calf liver	chr11	107285707	hypermethylated	15.35
Bull calf liver	chr11	107291333	hypomethylated	18.14
Bull calf liver	chr11	107292442	hypomethylated	25.53
Bull calf liver	chr11	107292576	hypomethylated	18.25
Bull calf liver	chr11	107292635	hypomethylated	30.65
Bull calf liver	chr11	107304397	hypermethylated	33.09
Bull calf liver	chr11	107304400	hypomethylated	21.7
Bull calf liver	chr11	107304916	hypermethylated	22.36
Bull calf liver	chr11	107304921	hypermethylated	15.16
Bull calf liver	chr11	107304928	hypomethylated	16.01
Bull calf liver	chr11	107309029	hypomethylated	31.39
Bull calf liver	chrX	108649573	hypermethylated	21.09
Bull calf liver	chr3	109888602	hypermethylated	18.49
Bull calf liver	chr7	110048333	hypermethylated	25.81
Bull calf liver	chr8	110668141	hypomethylated	33.61
Bull calf liver	chr8	110676151	hypomethylated	40.24
Bull calf liver	chr8	110726367	hypomethylated	79.41
Bull calf liver	chr8	110726377	hypermethylated	25.26
Bull calf liver	chr8	110738961	hypermethylated	37.95
Bull calf liver	chr1	112477122	hypermethylated	30.41
Bull calf liver	chr1	112477145	hypermethylated	27.48
Bull calf liver	chr1	113200867	hypermethylated	17.07
Bull calf liver	chr1	113200870	hypermethylated	21.54
Bull calf liver	chr1	113202135	hypermethylated	19.44
Bull calf liver	chr5	114107928	hypermethylated	84.78
Bull calf liver	chr5	114107958	hypermethylated	43.01
Bull calf liver	chr5	114109931	hypomethylated	24.49
Bull calf liver	chr5	114109942	hypermethylated	35.06
Bull calf liver	chr5	114112558	hypermethylated	29.72
Bull calf liver	chr5	114112579	hypomethylated	27.71
Bull calf liver	chr5	114112590	hypomethylated	28.47
Bull calf liver	chr5	114125080	hypomethylated	33.85
Bull calf liver	chr5	114131935	hypomethylated	19.1
Bull calf liver	chr5	114131958	hypomethylated	35.88
Bull calf liver	chr5	114131981	hypomethylated	44.23
Bull calf liver	chr5	114135598	hypomethylated	69.42
Bull calf liver	chr5	114135621	hypomethylated	16.35
Bull calf liver	chr5	114139732	hypermethylated	20.17
Bull calf liver	chr5	114140028	hypermethylated	27.58
Bull calf liver	chr5	114141704	hypomethylated	22.84
Bull calf liver	chr5	114143955	hypermethylated	26.71
Bull calf liver	chr5	114143968	hypermethylated	40.57
Bull calf liver	chr5	114144023	hypomethylated	20.55
Bull calf liver	chr5	114144034	hypomethylated	34.83
Bull calf liver	chr5	114160196	hypomethylated	16.18
Bull calf liver	chr5	114160829	hypermethylated	30.75
Bull calf liver	chr5	114161235	hypermethylated	43.63
Bull calf liver	chr5	114161290	hypomethylated	16.12
Bull calf liver	chr5	114164567	hypermethylated	37.64
Bull calf liver	chr5	114173323	hypermethylated	30.27
Bull calf liver	chr5	114183508	hypermethylated	21.62
Bull calf liver	chr5	114193586	hypermethylated	20.92
Bull calf liver	chr5	114195739	hypomethylated	49.53
Bull calf liver	chr5	114199667	hypermethylated	58.96
Bull calf liver	chr5	114204619	hypomethylated	42.4
Bull calf liver	chr5	114218774	hypermethylated	57.11
Bull calf liver	chr5	114218796	hypermethylated	18.04
Bull calf liver	chr5	114221309	hypomethylated	55.32
Bull calf liver	chr5	114227112	hypermethylated	37.3
Bull calf liver	chr5	114227146	hypomethylated	40.93
Bull calf liver	chr5	114230110	hypomethylated	30.72
Bull calf liver	chr5	114230133	hypermethylated	25.77
Bull calf liver	chr5	114230148	hypermethylated	18.8
Bull calf liver	chr5	114238477	hypomethylated	66.95
Bull calf liver	chr5	114238500	hypomethylated	76.86
Bull calf liver	chrX	114462011	hypomethylated	19.41
Bull calf liver	chr4	114542531	hypermethylated	30.08
Bull calf liver	chr5	115980411	hypermethylated	25.33
Bull calf liver	chrX	117081527	hypermethylated	25.33
Bull calf liver	chrX	117083662	hypermethylated	53.73
Bull calf liver	chrX	117083670	hypermethylated	31.82
Bull calf liver	chrX	117088120	hypomethylated	43.18
Bull calf liver	chr3	118771416	hypomethylated	96.99
Bull calf liver	chr5	120020970	hypermethylated	17.61
Bull calf liver	chr5	120021010	hypermethylated	16.03
Bull calf liver	chr5	120021014	hypermethylated	16.03
Bull calf liver	chr3	120131359	hypermethylated	21.16
Bull calf liver	chr3	120131376	hypermethylated	27.63
Bull calf liver	chr5	120290617	hypermethylated	15.41
Bull calf liver	chr5	120331668	hypermethylated	18.63
Bull calf liver	chr4	120643542	hypomethylated	59.94
Bull calf liver	chr4	120643543	hypermethylated	26.07
Bull calf liver	chr4	120826688	hypomethylated	26.57
Bull calf liver	chr4	120826764	hypermethylated	21.01
Bull calf liver	chr4	120827849	hypermethylated	21.5
Bull calf liver	chr3	121412353	hypomethylated	32.62
Bull calf liver	chr2	124756630	hypermethylated	23.11
Bull calf liver	chr2	124756687	hypomethylated	42.56
Bull calf liver	chr2	124766705	hypermethylated	55.73
Bull calf liver	chr2	124768031	hypomethylated	85.64
Bull calf liver	chr2	124772168	hypomethylated	41.27
Bull calf liver	chr2	124775566	hypomethylated	18.13
Bull calf liver	chr2	124778788	hypomethylated	68.32
Bull calf liver	chr2	124781002	hypermethylated	38.28
Bull calf liver	chr2	124784275	hypomethylated	40.67
Bull calf liver	chr2	124787644	hypomethylated	20.61
Bull calf liver	chr2	124789043	hypomethylated	38.51
Bull calf liver	chr2	124789045	hypermethylated	33.7
Bull calf liver	chr1	124954710	hypomethylated	31.42
Bull calf liver	chr1	125497320	hypomethylated	19
Bull calf liver	chr1	125499293	hypermethylated	15.14
Bull calf liver	chr2	128518163	hypermethylated	16.13
Bull calf liver	chr2	133349936	hypermethylated	22.37
Bull calf liver	chr2	136940268	hypermethylated	34.27
Bull calf liver	chr1	144077800	hypomethylated	16.18
Bull calf liver	chr1	144105818	hypomethylated	41.72
Bull calf liver	chr1	144105831	hypomethylated	35.18
Bull calf liver	chr1	144125526	hypermethylated	34.53
Bull calf liver	chr1	144321147	hypermethylated	15.66
Bull calf liver	chr1	145296229	hypermethylated	27.98
Bull calf liver	chr1	145303520	hypermethylated	28.94
Bull calf liver	chr1	145303542	hypomethylated	24.79
Bull calf liver	chr1	145312321	hypomethylated	28.32
Bull calf liver	chr1	145315951	hypermethylated	23.3
Bull calf liver	chr1	145320982	hypomethylated	27.21
Bull calf liver	chr1	145334062	hypomethylated	51.08
Bull calf liver	chr1	145335151	hypermethylated	40.16
Bull calf liver	chr1	145336126	hypermethylated	27.91
Bull calf liver	chr1	145336149	hypermethylated	45.41
Bull calf liver	chr1	145339495	hypermethylated	21
Bull calf liver	chr1	145366522	hypermethylated	22.7
Bull calf liver	chr1	145378116	hypermethylated	31.66
Bull calf liver	chr1	145388148	hypomethylated	24
Bull calf liver	chr1	145394245	hypomethylated	67.36
Bull calf liver	chr1	145410509	hypomethylated	54.2
Bull calf liver	chr1	145411640	hypomethylated	29.22
Bull calf liver	chr1	145435248	hypomethylated	25.25
Bull calf liver	chrX	147281801	hypomethylated	33.22
Bull calf liver	chr1	153205793	hypermethylated	39.94
Heifer mammary gland	chrGJ058291.1	47	hypomethylated	18.38
Heifer mammary gland	chrGJ058545.1	47	hypermethylated	20.05
Heifer mammary gland	chrGJ058568.1	57	hypermethylated	22.87
Heifer mammary gland	chrGJ059932.1	61	hypomethylated	19.97
Heifer mammary gland	chrGJ058519.1	67	hypomethylated	20.19
Heifer mammary gland	chrGJ058731.1	67	hypermethylated	30.82
Heifer mammary gland	chrGJ058537.1	68	hypermethylated	16.67
Heifer mammary gland	chrGJ059266.1	113	hypermethylated	16.22
Heifer mammary gland	chrGJ058854.1	115	hypermethylated	31.43
Heifer mammary gland	chrGJ059590.1	169	hypermethylated	17.41
Heifer mammary gland	chrGJ057852.1	170	hypomethylated	19.68
Heifer mammary gland	chrGJ057852.1	176	hypomethylated	21.48
Heifer mammary gland	chrGJ057156.1	184	hypomethylated	17.78
Heifer mammary gland	chrGJ058247.1	213	hypomethylated	31.28
Heifer mammary gland	chrGJ058353.1	228	hypermethylated	35.9
Heifer mammary gland	chrGJ058723.1	239	hypomethylated	35.23
Heifer mammary gland	chrGJ058592.1	252	hypomethylated	17.58
Heifer mammary gland	chrGJ059169.1	257	hypomethylated	30.68
Heifer mammary gland	chrGJ058985.1	258	hypomethylated	27.87
Heifer mammary gland	chrGJ058955.1	286	hypermethylated	19.85
Heifer mammary gland	chrGJ059247.1	292	hypermethylated	24.2
Heifer mammary gland	chrGJ058595.1	295	hypomethylated	18.9
Heifer mammary gland	chr24	296	hypomethylated	28.13
Heifer mammary gland	chrGJ058778.1	321	hypermethylated	26.74
Heifer mammary gland	chrGJ059619.1	328	hypomethylated	29.41
Heifer mammary gland	chrGJ058346.1	346	hypomethylated	28.69
Heifer mammary gland	chrGJ058755.1	349	hypomethylated	23.06
Heifer mammary gland	chrGJ059126.1	366	hypomethylated	34.29
Heifer mammary gland	chrGJ058841.1	382	hypomethylated	27.89
Heifer mammary gland	chrGJ058943.1	390	hypomethylated	22.92
Heifer mammary gland	chrGJ058788.1	405	hypomethylated	27.97
Heifer mammary gland	chrGJ058703.1	406	hypermethylated	17.77
Heifer mammary gland	chrGJ059244.1	407	hypomethylated	29.4
Heifer mammary gland	chrGJ058721.1	417	hypermethylated	31.35
Heifer mammary gland	chrGJ058787.1	417	hypomethylated	19.41
Heifer mammary gland	chrGJ058325.1	441	hypomethylated	18
Heifer mammary gland	chrGJ058978.1	442	hypomethylated	26.19
Heifer mammary gland	chrGJ058677.1	449	hypomethylated	17
Heifer mammary gland	chrGJ058234.1	461	hypomethylated	26.63
Heifer mammary gland	chrGJ058231.1	477	hypomethylated	24.21
Heifer mammary gland	chrGJ058195.1	487	hypermethylated	17.54
Heifer mammary gland	chrGJ058231.1	491	hypermethylated	26.79
Heifer mammary gland	chrGJ058456.1	492	hypomethylated	22.81
Heifer mammary gland	chrGJ058810.1	494	hypomethylated	31.08
Heifer mammary gland	chrGJ059156.1	505	hypermethylated	37.12
Heifer mammary gland	chrGJ058272.1	519	hypomethylated	21.55
Heifer mammary gland	chrGJ058350.1	543	hypomethylated	19.02
Heifer mammary gland	chrGJ059870.1	585	hypomethylated	28.89
Heifer mammary gland	chrGJ059020.1	592	hypomethylated	33.33
Heifer mammary gland	chrGJ059157.1	610	hypermethylated	21.05
Heifer mammary gland	chrGJ059054.1	650	hypermethylated	20.79
Heifer mammary gland	chrGJ058695.1	654	hypomethylated	19.35
Heifer mammary gland	chrGJ058582.1	666	hypomethylated	27.91
Heifer mammary gland	chrGJ058750.1	690	hypomethylated	24.74
Heifer mammary gland	chrGJ059765.1	699	hypomethylated	32.76
Heifer mammary gland	chrGJ058308.1	703	hypomethylated	59.7
Heifer mammary gland	chrGJ058991.1	717	hypomethylated	27.97
Heifer mammary gland	chrGJ058585.1	729	hypomethylated	27.38
Heifer mammary gland	chrGJ059619.1	739	hypermethylated	38.81
Heifer mammary gland	chrGJ058250.1	780	hypomethylated	19.13
Heifer mammary gland	chrGJ059129.1	781	hypomethylated	32.64
Heifer mammary gland	chrGJ058234.1	803	hypermethylated	32.05
Heifer mammary gland	chrGJ058800.1	810	hypomethylated	18.99
Heifer mammary gland	chrGJ058238.1	816	hypomethylated	20.41
Heifer mammary gland	chrGJ058774.1	834	hypermethylated	27.35
Heifer mammary gland	chrGJ059250.1	840	hypomethylated	25.23
Heifer mammary gland	chrGJ059912.1	866	hypomethylated	16.24
Heifer mammary gland	chrGJ058982.1	867	hypermethylated	34.72
Heifer mammary gland	chrGJ058517.1	876	hypomethylated	19.57
Heifer mammary gland	chrGJ058529.1	880	hypomethylated	29.82
Heifer mammary gland	chrGJ059583.1	887	hypomethylated	28.26
Heifer mammary gland	chrGJ059901.1	895	hypermethylated	20
Heifer mammary gland	chrGJ059583.1	900	hypomethylated	25.3
Heifer mammary gland	chrGJ058759.1	922	hypermethylated	15.53
Heifer mammary gland	chrGJ059140.1	946	hypomethylated	16.34
Heifer mammary gland	chrGJ058815.1	949	hypermethylated	16.63
Heifer mammary gland	chrGJ059689.1	962	hypermethylated	19.7
Heifer mammary gland	chrGJ058995.1	965	hypomethylated	23.63
Heifer mammary gland	chrGJ058391.1	972	hypomethylated	17.32
Heifer mammary gland	chrGJ058984.1	1001	hypermethylated	25.26
Heifer mammary gland	chrGJ058509.1	1012	hypomethylated	27.94
Heifer mammary gland	chrGJ059240.1	1014	hypomethylated	18.8
Heifer mammary gland	chrGJ059828.1	1016	hypomethylated	19.32
Heifer mammary gland	chrGJ058683.1	1041	hypermethylated	35.43
Heifer mammary gland	chrGJ058942.1	1068	hypermethylated	58.4
Heifer mammary gland	chrGJ059052.1	1072	hypomethylated	17.13
Heifer mammary gland	chrGJ058710.1	1083	hypomethylated	18.94
Heifer mammary gland	chrGJ059765.1	1106	hypomethylated	16.13
Heifer mammary gland	chrGJ058211.1	1116	hypomethylated	16.25
Heifer mammary gland	chrGJ059288.1	1127	hypermethylated	15.64
Heifer mammary gland	chrGJ059151.1	1143	hypomethylated	32.05
Heifer mammary gland	chrGJ058587.1	1150	hypomethylated	19.87
Heifer mammary gland	chrGJ059765.1	1151	hypomethylated	15.23
Heifer mammary gland	chrGJ059785.1	1156	hypomethylated	18.1
Heifer mammary gland	chrGJ058984.1	1160	hypermethylated	27.82
Heifer mammary gland	chrGJ058289.1	1175	hypomethylated	32.58
Heifer mammary gland	chrGJ058772.1	1175	hypermethylated	22.5
Heifer mammary gland	chrGJ059692.1	1176	hypomethylated	26.43
Heifer mammary gland	chrGJ059818.1	1228	hypomethylated	21.77
Heifer mammary gland	chrGJ059906.1	1235	hypermethylated	23.9
Heifer mammary gland	chrGJ059682.1	1239	hypomethylated	27.3
Heifer mammary gland	chrGJ059682.1	1241	hypomethylated	34.15
Heifer mammary gland	chrGJ059682.1	1243	hypomethylated	49.88
Heifer mammary gland	chrGJ058490.1	1246	hypomethylated	23.61
Heifer mammary gland	chrGJ058794.1	1259	hypermethylated	25.53
Heifer mammary gland	chrGJ058381.1	1272	hypomethylated	20.32
Heifer mammary gland	chrGJ058748.1	1362	hypomethylated	25.22
Heifer mammary gland	chrGJ059889.1	1403	hypomethylated	28.36
Heifer mammary gland	chrGJ059895.1	1515	hypomethylated	24.5
Heifer mammary gland	chrGJ059398.1	1517	hypomethylated	21.65
Heifer mammary gland	chrGJ058666.1	1541	hypomethylated	18.03
Heifer mammary gland	chrGJ058741.1	1629	hypermethylated	21.75
Heifer mammary gland	chrGJ059716.1	1662	hypermethylated	18.85
Heifer mammary gland	chrGJ059699.1	1686	hypermethylated	31.41
Heifer mammary gland	chrGJ059711.1	1713	hypermethylated	23.06
Heifer mammary gland	chrGJ059842.1	1881	hypomethylated	18.55
Heifer mammary gland	chrGJ059549.1	2113	hypomethylated	18.16
Heifer mammary gland	chrGJ059378.1	2190	hypomethylated	25
Heifer mammary gland	chrGJ059354.1	2468	hypermethylated	19.47
Heifer mammary gland	chrGJ059819.1	2543	hypermethylated	32.56
Heifer mammary gland	chrGJ059828.1	2552	hypomethylated	16.85
Heifer mammary gland	chrGJ059819.1	2558	hypomethylated	31.71
Heifer mammary gland	chrGJ059828.1	2565	hypomethylated	22.03
Heifer mammary gland	chrGJ059712.1	2574	hypomethylated	31.31
Heifer mammary gland	chrGJ059536.1	2625	hypomethylated	25.31
Heifer mammary gland	chr15	2649	hypermethylated	25.81
Heifer mammary gland	chrGJ059684.1	3435	hypermethylated	17.25
Heifer mammary gland	chrGJ059940.1	3547	hypomethylated	24.61
Heifer mammary gland	chrGJ059948.1	3680	hypomethylated	29.89
Heifer mammary gland	chrGJ059604.1	3909	hypermethylated	18.1
Heifer mammary gland	chrGJ059924.1	3945	hypermethylated	19.45
Heifer mammary gland	chrGJ059723.1	4077	hypomethylated	25
Heifer mammary gland	chrGJ059505.1	4348	hypomethylated	36.74
Heifer mammary gland	chrGJ059923.1	4742	hypomethylated	21.49
Heifer mammary gland	chr9	4751	hypermethylated	16.21
Heifer mammary gland	chr13	4797	hypomethylated	25.68
Heifer mammary gland	chrGJ059798.1	5894	hypomethylated	22.4
Heifer mammary gland	chrGJ059982.1	6295	hypermethylated	38.54
Heifer mammary gland	chrGJ059505.1	6448	hypermethylated	23.54
Heifer mammary gland	chrGJ059953.1	6454	hypermethylated	23.34
Heifer mammary gland	chrGJ059927.1	7812	hypomethylated	28.76
Heifer mammary gland	chrGJ059939.1	9743	hypermethylated	18.92
Heifer mammary gland	chr15	9826	hypermethylated	16.03
Heifer mammary gland	chrGJ059410.1	10616	hypermethylated	15.32
Heifer mammary gland	chr16	12071	hypomethylated	15.17
Heifer mammary gland	chr16	14491	hypomethylated	23.36
Heifer mammary gland	chr4	50364	hypomethylated	18.49
Heifer mammary gland	chr19	57508	hypomethylated	20.59
Heifer mammary gland	chr11	70870	hypomethylated	41.67
Heifer mammary gland	chr29	156366	hypomethylated	25.18
Heifer mammary gland	chr29	195369	hypermethylated	28.04
Heifer mammary gland	chr29	198105	hypomethylated	28.77
Heifer mammary gland	chr29	198618	hypermethylated	17.78
Heifer mammary gland	chr24	278310	hypermethylated	15.9
Heifer mammary gland	chr14	290915	hypomethylated	15.95
Heifer mammary gland	chr14	318666	hypomethylated	19.05
Heifer mammary gland	chr14	374622	hypermethylated	21.36
Heifer mammary gland	chr14	399462	hypomethylated	17.02
Heifer mammary gland	chr14	468986	hypermethylated	22.18
Heifer mammary gland	chr14	583223	hypermethylated	22.93
Heifer mammary gland	chr14	583421	hypomethylated	19.3
Heifer mammary gland	chr13	880785	hypermethylated	20.81
Heifer mammary gland	chr13	883180	hypomethylated	19.16
Heifer mammary gland	chr14	959363	hypermethylated	39.01
Heifer mammary gland	chr3	1019393	hypomethylated	15.64
Heifer mammary gland	chr3	1038805	hypomethylated	22.05
Heifer mammary gland	chr3	1041644	hypomethylated	18.24
Heifer mammary gland	chr3	1042029	hypomethylated	19.86
Heifer mammary gland	chr26	1395878	hypermethylated	23.02
Heifer mammary gland	chr21	2003598	hypomethylated	17.26
Heifer mammary gland	chr21	2107004	hypomethylated	19.84
Heifer mammary gland	chr28	2654221	hypomethylated	16.71
Heifer mammary gland	chr5	3178482	hypermethylated	47.62
Heifer mammary gland	chr14	4084422	hypomethylated	23.91
Heifer mammary gland	chr17	4442187	hypomethylated	15.17
Heifer mammary gland	chr27	5104948	hypermethylated	16.22
Heifer mammary gland	chr1	5280249	hypomethylated	23.78
Heifer mammary gland	chr6	6568293	hypermethylated	16.9
Heifer mammary gland	chr6	6605665	hypomethylated	16.98
Heifer mammary gland	chr6	6610238	hypermethylated	33.44
Heifer mammary gland	chr6	7016405	hypomethylated	18
Heifer mammary gland	chr26	7036874	hypomethylated	27.75
Heifer mammary gland	chr26	7036876	hypomethylated	37.04
Heifer mammary gland	chr26	7036877	hypomethylated	30.65
Heifer mammary gland	chr3	8106376	hypermethylated	17.94
Heifer mammary gland	chr3	8107514	hypermethylated	18.01
Heifer mammary gland	chr3	8107949	hypermethylated	19.21
Heifer mammary gland	chr3	8108063	hypermethylated	19.69
Heifer mammary gland	chrX	9377508	hypomethylated	18.5
Heifer mammary gland	chrX	9377537	hypomethylated	23
Heifer mammary gland	chr25	9623266	hypermethylated	46.97
Heifer mammary gland	chr19	10175925	hypomethylated	49.16
Heifer mammary gland	chr8	10199858	hypomethylated	23.7
Heifer mammary gland	chr27	10383737	hypermethylated	23.68
Heifer mammary gland	chr27	10384282	hypomethylated	18.91
Heifer mammary gland	chr27	10394867	hypomethylated	23.23
Heifer mammary gland	chr1	11272801	hypomethylated	16.69
Heifer mammary gland	chr4	11300887	hypomethylated	15.42
Heifer mammary gland	chr14	11406498	hypermethylated	50
Heifer mammary gland	chr14	11421022	hypermethylated	24.12
Heifer mammary gland	chr2	12392771	hypomethylated	19.32
Heifer mammary gland	chrX	13479331	hypermethylated	23.82
Heifer mammary gland	chr1	13915020	hypomethylated	19.64
Heifer mammary gland	chr3	13927421	hypomethylated	26.28
Heifer mammary gland	chrX	14119751	hypermethylated	23.67
Heifer mammary gland	chr20	14753376	hypomethylated	18.52
Heifer mammary gland	chr13	17777697	hypermethylated	39.29
Heifer mammary gland	chr6	17926145	hypomethylated	16.46
Heifer mammary gland	chr6	17951176	hypomethylated	25.64
Heifer mammary gland	chr6	17964430	hypomethylated	16.36
Heifer mammary gland	chr9	18066938	hypomethylated	20.38
Heifer mammary gland	chr17	18677329	hypomethylated	19.63
Heifer mammary gland	chrX	18864532	hypomethylated	20.45
Heifer mammary gland	chr29	19398794	hypermethylated	36.75
Heifer mammary gland	chr29	19414258	hypomethylated	16.63
Heifer mammary gland	chr29	19426970	hypermethylated	18.6
Heifer mammary gland	chr29	19428586	hypomethylated	18.22
Heifer mammary gland	chr29	19432548	hypomethylated	19.94
Heifer mammary gland	chr29	19447731	hypermethylated	16.78
Heifer mammary gland	chr29	19449373	hypermethylated	39.17
Heifer mammary gland	chr29	19574264	hypomethylated	28.12
Heifer mammary gland	chr9	19768592	hypermethylated	21.16
Heifer mammary gland	chr2	19944311	hypomethylated	15.65
Heifer mammary gland	chr2	19944330	hypomethylated	21.32
Heifer mammary gland	chr2	19944377	hypomethylated	27.43
Heifer mammary gland	chr8	20176558	hypomethylated	16.51
Heifer mammary gland	chr14	21082405	hypermethylated	40.91
Heifer mammary gland	chr12	22518656	hypermethylated	21.5
Heifer mammary gland	chr15	22945764	hypermethylated	25.55
Heifer mammary gland	chr23	23515544	hypomethylated	24.4
Heifer mammary gland	chr27	23719672	hypomethylated	16.99
Heifer mammary gland	chr27	23720566	hypomethylated	18.38
Heifer mammary gland	chr27	23722389	hypomethylated	24.91
Heifer mammary gland	chr27	23724485	hypomethylated	25.92
Heifer mammary gland	chr21	26061317	hypomethylated	36.87
Heifer mammary gland	chr21	26061728	hypermethylated	16.04
Heifer mammary gland	chr21	26069761	hypermethylated	24.33
Heifer mammary gland	chr21	26070011	hypomethylated	21.15
Heifer mammary gland	chr27	26334976	hypermethylated	15.46
Heifer mammary gland	chr27	26351393	hypomethylated	15.54
Heifer mammary gland	chr27	26351435	hypomethylated	24.52
Heifer mammary gland	chr27	26376176	hypomethylated	17.71
Heifer mammary gland	chr27	26379908	hypomethylated	27.42
Heifer mammary gland	chr15	26583627	hypomethylated	20.1
Heifer mammary gland	chr6	27296131	hypomethylated	20.45
Heifer mammary gland	chr6	27308609	hypomethylated	17.33
Heifer mammary gland	chr4	27727794	hypomethylated	23.25
Heifer mammary gland	chr4	27734363	hypomethylated	16.12
Heifer mammary gland	chr4	27743355	hypomethylated	16.46
Heifer mammary gland	chr4	27755968	hypomethylated	43.81
Heifer mammary gland	chr4	28201330	hypermethylated	16.73
Heifer mammary gland	chr27	28462929	hypomethylated	19.66
Heifer mammary gland	chr27	28473107	hypomethylated	28.14
Heifer mammary gland	chr27	28499945	hypomethylated	23.13
Heifer mammary gland	chr27	28505797	hypomethylated	30
Heifer mammary gland	chr27	28526875	hypomethylated	34.3
Heifer mammary gland	chr27	28568095	hypomethylated	21.21
Heifer mammary gland	chr27	28569093	hypermethylated	22.08
Heifer mammary gland	chr27	28579255	hypomethylated	22.03
Heifer mammary gland	chr27	28581079	hypomethylated	17.26
Heifer mammary gland	chr27	28585127	hypomethylated	28.65
Heifer mammary gland	chr27	28585128	hypomethylated	16.33
Heifer mammary gland	chr27	28586331	hypomethylated	23.91
Heifer mammary gland	chr27	28618800	hypomethylated	30.39
Heifer mammary gland	chr27	28620689	hypermethylated	23.11
Heifer mammary gland	chr27	28641677	hypomethylated	25.36
Heifer mammary gland	chr27	28667236	hypermethylated	33.33
Heifer mammary gland	chr27	28677261	hypomethylated	31.08
Heifer mammary gland	chr27	28680169	hypomethylated	19.66
Heifer mammary gland	chr27	28685689	hypomethylated	27.29
Heifer mammary gland	chr27	28688184	hypomethylated	16.59
Heifer mammary gland	chr27	28688564	hypomethylated	24.43
Heifer mammary gland	chr27	28701978	hypomethylated	29.91
Heifer mammary gland	chr27	28728168	hypermethylated	26.05
Heifer mammary gland	chr27	28802214	hypomethylated	20.21
Heifer mammary gland	chr27	28837381	hypomethylated	40.93
Heifer mammary gland	chr27	28853509	hypomethylated	17.17
Heifer mammary gland	chr27	28873821	hypomethylated	27
Heifer mammary gland	chr27	28881302	hypomethylated	17.02
Heifer mammary gland	chr27	28890828	hypermethylated	33.5
Heifer mammary gland	chr27	28894605	hypermethylated	33.55
Heifer mammary gland	chr27	28921348	hypermethylated	15.54
Heifer mammary gland	chr27	28939528	hypermethylated	16.5
Heifer mammary gland	chr27	29235517	hypomethylated	20.59
Heifer mammary gland	chr28	30011930	hypermethylated	25.28
Heifer mammary gland	chr7	30021979	hypermethylated	15.87
Heifer mammary gland	chr29	30225732	hypermethylated	22.07
Heifer mammary gland	chr29	30235464	hypermethylated	31.5
Heifer mammary gland	chr29	30250136	hypomethylated	30.45
Heifer mammary gland	chr29	30260499	hypomethylated	17.9
Heifer mammary gland	chr29	30278536	hypermethylated	18.17
Heifer mammary gland	chr29	30283234	hypermethylated	30.7
Heifer mammary gland	chr25	30289803	hypomethylated	40.18
Heifer mammary gland	chr29	30312170	hypermethylated	26.85
Heifer mammary gland	chr29	30317857	hypomethylated	17.29
Heifer mammary gland	chr29	30339683	hypermethylated	25.59
Heifer mammary gland	chr25	30341700	hypomethylated	18.46
Heifer mammary gland	chr29	30355163	hypomethylated	35.1
Heifer mammary gland	chr25	30358919	hypomethylated	31.45
Heifer mammary gland	chr29	30368161	hypomethylated	37.27
Heifer mammary gland	chr29	30372248	hypermethylated	37.14
Heifer mammary gland	chr27	30557861	hypomethylated	20.6
Heifer mammary gland	chr29	30968748	hypomethylated	16.85
Heifer mammary gland	chr4	31137366	hypomethylated	21.49
Heifer mammary gland	chr1	31242596	hypomethylated	17.04
Heifer mammary gland	chr1	31242616	hypomethylated	21.47
Heifer mammary gland	chr1	31242619	hypomethylated	19.53
Heifer mammary gland	chr1	31242626	hypomethylated	24.68
Heifer mammary gland	chr1	31242629	hypomethylated	24.55
Heifer mammary gland	chr1	31242632	hypomethylated	25.29
Heifer mammary gland	chr25	32366403	hypomethylated	27.04
Heifer mammary gland	chr25	32366429	hypomethylated	22.79
Heifer mammary gland	chr25	32367724	hypomethylated	45.32
Heifer mammary gland	chr25	32367735	hypomethylated	39.52
Heifer mammary gland	chr25	32367758	hypomethylated	32.66
Heifer mammary gland	chr25	32368163	hypomethylated	20.81
Heifer mammary gland	chr25	32368257	hypomethylated	36.2
Heifer mammary gland	chr25	32374040	hypomethylated	16.58
Heifer mammary gland	chr25	32464736	hypomethylated	31.82
Heifer mammary gland	chr18	33456562	hypermethylated	20.73
Heifer mammary gland	chr14	33840909	hypomethylated	34.52
Heifer mammary gland	chr1	34832040	hypermethylated	28.89
Heifer mammary gland	chr25	35003812	hypermethylated	45.83
Heifer mammary gland	chr4	35173794	hypermethylated	22.92
Heifer mammary gland	chr4	35243820	hypermethylated	22.34
Heifer mammary gland	chr25	35459860	hypermethylated	26.13
Heifer mammary gland	chr25	35472415	hypermethylated	21.67
Heifer mammary gland	chr27	35834062	hypomethylated	17.07
Heifer mammary gland	chr8	36111368	hypomethylated	25.48
Heifer mammary gland	chr13	36196139	hypermethylated	43.41
Heifer mammary gland	chr8	36387048	hypermethylated	27.88
Heifer mammary gland	chr24	36388365	hypomethylated	21.56
Heifer mammary gland	chr17	37498562	hypomethylated	16.58
Heifer mammary gland	chr27	37629971	hypomethylated	18.4
Heifer mammary gland	chr23	37637684	hypermethylated	30
Heifer mammary gland	chr27	37639084	hypomethylated	34.93
Heifer mammary gland	chr3	37685327	hypomethylated	19.27
Heifer mammary gland	chr3	37685329	hypomethylated	41
Heifer mammary gland	chr3	37685339	hypomethylated	28.59
Heifer mammary gland	chr3	37685344	hypomethylated	26.68
Heifer mammary gland	chr3	37685346	hypomethylated	22.36
Heifer mammary gland	chr3	37685348	hypomethylated	28.76
Heifer mammary gland	chr3	37685350	hypomethylated	33.87
Heifer mammary gland	chr9	38756098	hypermethylated	35
Heifer mammary gland	chr28	39290562	hypomethylated	26.86
Heifer mammary gland	chr28	39359452	hypomethylated	18.44
Heifer mammary gland	chr16	39383004	hypermethylated	34.91
Heifer mammary gland	chr26	40463484	hypomethylated	26.02
Heifer mammary gland	chr19	40484986	hypomethylated	23.56
Heifer mammary gland	chr14	40545450	hypomethylated	20.08
Heifer mammary gland	chr16	40692529	hypermethylated	26.32
Heifer mammary gland	chr19	41234958	hypomethylated	23.96
Heifer mammary gland	chr19	41234965	hypomethylated	32.67
Heifer mammary gland	chr4	41474039	hypomethylated	19.47
Heifer mammary gland	chr4	41483391	hypermethylated	17.86
Heifer mammary gland	chr4	41497438	hypermethylated	22.36
Heifer mammary gland	chr4	41739814	hypomethylated	21
Heifer mammary gland	chr22	42396941	hypomethylated	38.39
Heifer mammary gland	chr22	42420827	hypomethylated	22.98
Heifer mammary gland	chr22	42433390	hypomethylated	17.75
Heifer mammary gland	chr28	43342977	hypermethylated	18.83
Heifer mammary gland	chr27	43561428	hypermethylated	18.47
Heifer mammary gland	chr27	43572518	hypomethylated	21.47
Heifer mammary gland	chr8	44636292	hypermethylated	25.94
Heifer mammary gland	chr9	44686549	hypomethylated	29.09
Heifer mammary gland	chr9	45071324	hypomethylated	24.64
Heifer mammary gland	chr24	45509258	hypomethylated	26.31
Heifer mammary gland	chr29	46225085	hypermethylated	22.86
Heifer mammary gland	chr14	46485297	hypomethylated	16.27
Heifer mammary gland	chr13	48076675	hypomethylated	22.64
Heifer mammary gland	chr13	48077458	hypermethylated	16.26
Heifer mammary gland	chr13	48079622	hypermethylated	64.73
Heifer mammary gland	chr13	48080005	hypomethylated	19.24
Heifer mammary gland	chr13	48080006	hypomethylated	16.13
Heifer mammary gland	chr13	48081486	hypomethylated	16.67
Heifer mammary gland	chr13	49002757	hypomethylated	15.27
Heifer mammary gland	chr13	49004980	hypermethylated	24.39
Heifer mammary gland	chr11	50094760	hypomethylated	15.33
Heifer mammary gland	chr29	50733987	hypomethylated	15.79
Heifer mammary gland	chr18	51269371	hypomethylated	27.78
Heifer mammary gland	chr7	51293125	hypermethylated	27.11
Heifer mammary gland	chr12	52677039	hypomethylated	27.82
Heifer mammary gland	chr9	53551150	hypermethylated	20.78
Heifer mammary gland	chr9	53618699	hypomethylated	18.02
Heifer mammary gland	chr9	53618736	hypomethylated	25.91
Heifer mammary gland	chr5	53752146	hypomethylated	26.56
Heifer mammary gland	chr5	53753779	hypomethylated	24.18
Heifer mammary gland	chr5	53762620	hypomethylated	24.41
Heifer mammary gland	chrX	54100762	hypomethylated	27.03
Heifer mammary gland	chr16	55857251	hypermethylated	33.38
Heifer mammary gland	chr5	56220930	hypomethylated	30.49
Heifer mammary gland	chr5	56221337	hypomethylated	19.37
Heifer mammary gland	chr6	56558901	hypermethylated	17.04
Heifer mammary gland	chr7	56579952	hypomethylated	18.17
Heifer mammary gland	chr7	56585942	hypomethylated	27
Heifer mammary gland	chr20	56704951	hypomethylated	26.29
Heifer mammary gland	chr8	56749170	hypomethylated	20.35
Heifer mammary gland	chr8	56769766	hypermethylated	21.74
Heifer mammary gland	chr8	56774859	hypomethylated	26
Heifer mammary gland	chr24	56952402	hypomethylated	17.11
Heifer mammary gland	chr1	57278681	hypermethylated	36.33
Heifer mammary gland	chr4	57404862	hypomethylated	16.69
Heifer mammary gland	chr4	57412097	hypermethylated	19.79
Heifer mammary gland	chr19	57729141	hypermethylated	15.13
Heifer mammary gland	chr19	57729483	hypermethylated	19.8
Heifer mammary gland	chr19	57729492	hypermethylated	25.68
Heifer mammary gland	chr20	59230808	hypomethylated	28.89
Heifer mammary gland	chr10	59511834	hypomethylated	25.05
Heifer mammary gland	chr10	59534249	hypomethylated	21.83
Heifer mammary gland	chr8	61283081	hypomethylated	20.06
Heifer mammary gland	chr8	61283085	hypomethylated	22.73
Heifer mammary gland	chr16	63175902	hypomethylated	22.67
Heifer mammary gland	chrX	64087010	hypermethylated	27.85
Heifer mammary gland	chr8	65065080	hypomethylated	19.44
Heifer mammary gland	chr14	65237918	hypermethylated	37.78
Heifer mammary gland	chr9	65873840	hypomethylated	15.33
Heifer mammary gland	chr18	65972017	hypermethylated	20.69
Heifer mammary gland	chr4	69728955	hypomethylated	42.46
Heifer mammary gland	chr21	70103216	hypomethylated	15.63
Heifer mammary gland	chr12	70454520	hypomethylated	22.71
Heifer mammary gland	chr8	70988815	hypermethylated	37.5
Heifer mammary gland	chr15	71063947	hypermethylated	18.46
Heifer mammary gland	chr21	71501577	hypermethylated	27.17
Heifer mammary gland	chr17	71646295	hypomethylated	21.43
Heifer mammary gland	chr17	74223367	hypomethylated	92.31
Heifer mammary gland	chr11	74251684	hypomethylated	27.52
Heifer mammary gland	chr11	74257695	hypomethylated	22.66
Heifer mammary gland	chr11	74258709	hypomethylated	19.71
Heifer mammary gland	chr11	74294242	hypermethylated	19.95
Heifer mammary gland	chr8	74490943	hypomethylated	15.16
Heifer mammary gland	chr8	74509791	hypomethylated	15.93
Heifer mammary gland	chr8	74514368	hypomethylated	20.24
Heifer mammary gland	chr8	74526208	hypomethylated	22.93
Heifer mammary gland	chr8	74528452	hypomethylated	16.64
Heifer mammary gland	chr8	74534293	hypomethylated	25.16
Heifer mammary gland	chr8	74537127	hypomethylated	19.52
Heifer mammary gland	chr8	74556826	hypomethylated	18.32
Heifer mammary gland	chr8	74557913	hypomethylated	30.42
Heifer mammary gland	chr8	74593298	hypomethylated	23.47
Heifer mammary gland	chr8	74597856	hypermethylated	17.58
Heifer mammary gland	chr8	74644331	hypomethylated	25.64
Heifer mammary gland	chr8	74656716	hypomethylated	22.91
Heifer mammary gland	chr8	74687322	hypomethylated	16.55
Heifer mammary gland	chr8	74699460	hypermethylated	26.83
Heifer mammary gland	chr8	74777714	hypomethylated	22.3
Heifer mammary gland	chr8	74794904	hypomethylated	28.85
Heifer mammary gland	chr8	74795454	hypomethylated	25.31
Heifer mammary gland	chr14	76357242	hypermethylated	40.24
Heifer mammary gland	chr13	78936590	hypermethylated	31.21
Heifer mammary gland	chr11	79570011	hypomethylated	27.83
Heifer mammary gland	chr11	79841491	hypermethylated	26.06
Heifer mammary gland	chr9	80461462	hypomethylated	30.99
Heifer mammary gland	chr3	82733101	hypomethylated	44.18
Heifer mammary gland	chr3	82753827	hypermethylated	30.53
Heifer mammary gland	chr7	82804185	hypomethylated	15.39
Heifer mammary gland	chr3	82843620	hypomethylated	22.26
Heifer mammary gland	chr3	82898837	hypomethylated	18
Heifer mammary gland	chrX	82922334	hypomethylated	21.38
Heifer mammary gland	chrX	83166863	hypomethylated	34.69
Heifer mammary gland	chrX	83169330	hypomethylated	25.81
Heifer mammary gland	chr3	86735657	hypermethylated	32.65
Heifer mammary gland	chr10	87893510	hypomethylated	17.72
Heifer mammary gland	chr10	87895602	hypomethylated	19.95
Heifer mammary gland	chr7	89219611	hypomethylated	18.27
Heifer mammary gland	chr7	89219636	hypomethylated	17.3
Heifer mammary gland	chr7	89219656	hypomethylated	28.77
Heifer mammary gland	chrX	89907964	hypermethylated	15.9
Heifer mammary gland	chr5	90282114	hypomethylated	22.67
Heifer mammary gland	chrX	92418685	hypermethylated	16
Heifer mammary gland	chr1	93010216	hypomethylated	16.62
Heifer mammary gland	chr1	93013126	hypomethylated	32.14
Heifer mammary gland	chr11	99116288	hypomethylated	28.89
Heifer mammary gland	chr2	100645258	hypomethylated	27.21
Heifer mammary gland	chr4	103657451	hypomethylated	15.84
Heifer mammary gland	chr4	103657726	hypomethylated	23.62
Heifer mammary gland	chr4	103661504	hypomethylated	19.77
Heifer mammary gland	chr6	104863857	hypermethylated	38.21
Heifer mammary gland	chr11	105046950	hypomethylated	49.25
Heifer mammary gland	chr11	105122742	hypermethylated	16.88
Heifer mammary gland	chr9	105466605	hypomethylated	18.18
Heifer mammary gland	chr7	105829694	hypomethylated	30.56
Heifer mammary gland	chr7	105860571	hypomethylated	33.68
Heifer mammary gland	chr7	105903305	hypomethylated	19.97
Heifer mammary gland	chr7	105913516	hypomethylated	29.85
Heifer mammary gland	chr7	105921999	hypomethylated	15.6
Heifer mammary gland	chr7	105927131	hypermethylated	30.07
Heifer mammary gland	chr11	106224831	hypomethylated	17.55
Heifer mammary gland	chr11	106618050	hypermethylated	31.51
Heifer mammary gland	chr5	107037257	hypermethylated	18.18
Heifer mammary gland	chr11	107304127	hypomethylated	26.62
Heifer mammary gland	chr11	107304148	hypomethylated	21.82
Heifer mammary gland	chr11	107304149	hypomethylated	17.45
Heifer mammary gland	chr11	107304156	hypomethylated	22.89
Heifer mammary gland	chr11	107304179	hypomethylated	22.12
Heifer mammary gland	chr11	107304185	hypomethylated	17.19
Heifer mammary gland	chrX	109405518	hypomethylated	21.43
Heifer mammary gland	chr8	110726407	hypermethylated	16.36
Heifer mammary gland	chr8	110746824	hypomethylated	23.81
Heifer mammary gland	chr8	110761399	hypomethylated	32.3
Heifer mammary gland	chr8	110761423	hypomethylated	24.68
Heifer mammary gland	chr5	114135621	hypomethylated	32.86
Heifer mammary gland	chr5	114136956	hypomethylated	22.51
Heifer mammary gland	chr5	114169211	hypomethylated	19.3
Heifer mammary gland	chr5	114236842	hypomethylated	22.67
Heifer mammary gland	chr5	115178446	hypomethylated	19.85
Heifer mammary gland	chr4	120643492	hypermethylated	20.75
Heifer mammary gland	chr4	120644694	hypermethylated	36
Heifer mammary gland	chr2	124760445	hypomethylated	23.75
Heifer mammary gland	chr2	124761444	hypermethylated	17.5
Heifer mammary gland	chr2	124775533	hypomethylated	21.15
Heifer mammary gland	chr2	124775574	hypomethylated	24.62
Heifer mammary gland	chr2	124779487	hypomethylated	16.52
Heifer mammary gland	chr2	124787154	hypomethylated	25.37
Heifer mammary gland	chr1	144120573	hypomethylated	24.38
Heifer mammary gland	chr1	144120634	hypermethylated	15.5
Heifer mammary gland	chr1	145300352	hypermethylated	28.24
Heifer mammary gland	chr1	145326032	hypermethylated	20.34
Heifer mammary gland	chr1	145335041	hypermethylated	15.43
Heifer mammary gland	chr1	145338187	hypomethylated	30.09
Heifer mammary gland	chr1	145343601	hypermethylated	25.3
Heifer mammary gland	chr1	145371168	hypermethylated	23.9
Heifer mammary gland	chr1	145417719	hypermethylated	17.33
Heifer mammary gland	chr1	145421904	hypomethylated	23.81
