# Supplementary material for: In Utero Heat Stress Alters the Offspring Epigenome
Source: Sci Rep. 2018 Oct 2;8:14609. doi: 10.1038/s41598-018-32975-1 (PMC6168509; doi:10.1038/s41598-018-32975-1)
Supplement: Supplementary file 3 — Table 2 [file 41598_2018_32975_MOESM3_ESM.xlsx]

## Sheet: Sheet1
Genomic location and methylation information for differentially methylated cytosines in bull calf liver and heifer mammary DNA
Note: # of hypomethylated or hypermethylated cytosines refers to the number of differentially methylated cytosines (DMCs) that are either hypo- or hypermethylated in the in utero heat stressed (IUHT) group relative to the in utero cooled (IUCL) group
DMCs that had a lower level of methylation in the IUHT group relative to the IUCL group were considered to be hypomethylated.
DMCs that had a higher level methylation in the IUHT group relative to the IUCL group were considered to be hypermethylated.
Tissue	Gene ID	Gene name	# Hypomethylated cytosines	# Hypermethylated cytosines	Genomic location of DMCs
Bull calf liver	ENSBTAG00000000189	LHFPL3	1	1	Gene Body
Bull calf liver	ENSBTAG00000000265	SYNPR	1	1	Gene Body
Bull calf liver	ENSBTAG00000000374	LRRTM4	0	1	Upstream
Bull calf liver	ENSBTAG00000000507	NR4A1	1	0	Upstream
Bull calf liver	ENSBTAG00000000510	ATG101	1	0	Gene Body
Bull calf liver	ENSBTAG00000000536	ZNF395	1	1	Gene Body
Bull calf liver	ENSBTAG00000000568	CCDC154	0	1	Downstream
Bull calf liver	ENSBTAG00000000804	MOB3B	0	1	Gene Body
Bull calf liver	ENSBTAG00000001008	PRF1	0	1	Downstream
Bull calf liver	ENSBTAG00000001015	TM9SF4	0	1	Gene Body
Bull calf liver	ENSBTAG00000001061	PRKCA	1	0	Gene Body
Bull calf liver	ENSBTAG00000001081	PALLD	1	0	Downstream
Bull calf liver	ENSBTAG00000001243	AP3M2	0	1	Gene Body
Bull calf liver	ENSBTAG00000001244	PLAT	0	1	Upstream
Bull calf liver	ENSBTAG00000001462	FLT4	0	1	Downstream
Bull calf liver	ENSBTAG00000001652	SLCO3A1	0	1	Gene Body
Bull calf liver	ENSBTAG00000001672		0	1	Gene Body
Bull calf liver	ENSBTAG00000002181	KHDRBS3	1	0	Gene Body
Bull calf liver	ENSBTAG00000002531	ARHGAP10	1	0	Gene Body
Bull calf liver	ENSBTAG00000002559	MIOX	0	3	Downstream
Bull calf liver	ENSBTAG00000002663	BCAS3	0	2	Gene Body
Bull calf liver	ENSBTAG00000002773		0	1	Downstream
Bull calf liver	ENSBTAG00000002821	CILP	0	1	Gene Body
Bull calf liver	ENSBTAG00000003171	SHANK2	0	1	Gene Body
Bull calf liver	ENSBTAG00000003307	IMMT	2	0	Gene Body
Bull calf liver	ENSBTAG00000003850	INSL5	0	1	Downstream
Bull calf liver	ENSBTAG00000003938	FNDC1	1	0	Gene Body
Bull calf liver	ENSBTAG00000004134	C8orf74	2	0	Upstream
Bull calf liver	ENSBTAG00000004155	SPATA20	0	1	Downstream
Bull calf liver	ENSBTAG00000004318	ARL3	1	1	Gene Body
Bull calf liver	ENSBTAG00000004398	IMMP2L	11	12	Gene Body
Bull calf liver	ENSBTAG00000004617	KIF19	0	1	Gene Body
Bull calf liver	ENSBTAG00000004745	NAA15	1	2	Gene Body
Bull calf liver	ENSBTAG00000004823	MRPL35	2	0	Downstream
Bull calf liver	ENSBTAG00000005148	PTX4	0	1	Upstream
Bull calf liver	ENSBTAG00000005288	GFRA3	1	0	Gene Body
Bull calf liver	ENSBTAG00000005491		0	2	Upstream
Bull calf liver	ENSBTAG00000005903	LRP5	2	0	Downstream
Bull calf liver	ENSBTAG00000005923	ABTB2	2	0	Gene Body
Bull calf liver	ENSBTAG00000006385	ADGRB1	1	0	Upstream
Bull calf liver	ENSBTAG00000006528	BBS9	2	1	Gene Body
Bull calf liver	ENSBTAG00000006804	KIRREL3	2	1	Downstream
Bull calf liver	ENSBTAG00000006921	ABCA6	1	0	Gene Body
Bull calf liver	ENSBTAG00000006937	ABCA10	0	2	Upstream
Bull calf liver	ENSBTAG00000007259	ELFN2	0	1	Downstream
Bull calf liver	ENSBTAG00000007932	HCK	0	1	Downstream
Bull calf liver	ENSBTAG00000008092	RAB37	0	1	Gene Body
Bull calf liver	ENSBTAG00000008308		0	1	Upstream
Bull calf liver	ENSBTAG00000008338	PLCB1	2	5	Gene Body
Bull calf liver	ENSBTAG00000008371	FBXL20	1	0	Downstream
Bull calf liver	ENSBTAG00000009784	RAB32	1	0	Downstream
Bull calf liver	ENSBTAG00000010008	TTC12	1	0	Gene Body
Bull calf liver	ENSBTAG00000010241	UNC5D	0	1	Gene Body
Bull calf liver	ENSBTAG00000010339	ABHD11	1	0	Upstream
Bull calf liver	ENSBTAG00000010395	DOCK9	0	1	Gene Body
Bull calf liver	ENSBTAG00000010447	LSP1	1	0	Gene Body
Bull calf liver	ENSBTAG00000010659	CUX1	1	1	Gene Body
Bull calf liver	ENSBTAG00000010880	TNNI2	1	0	Upstream
Bull calf liver	ENSBTAG00000010910		0	2	Downstream
Bull calf liver	ENSBTAG00000011097	TCTEX1D1	0	1	Upstream
Bull calf liver	ENSBTAG00000011106	PACRG	1	0	Gene Body
Bull calf liver	ENSBTAG00000011120	GBX1	0	1	Downstream
Bull calf liver	ENSBTAG00000011843	EEF1G	1	0	Downstream
Bull calf liver	ENSBTAG00000011846		1	0	Gene Body
Bull calf liver	ENSBTAG00000011865	MTA2	1	0	Upstream
Bull calf liver	ENSBTAG00000011872	EML3	1	0	Upstream
Bull calf liver	ENSBTAG00000011985		1	2	Gene Body
Bull calf liver	ENSBTAG00000011987	C14orf1	1	2	Upstream
Bull calf liver	ENSBTAG00000012069	CCDC167	1	1	Downstream
Bull calf liver	ENSBTAG00000012148	EHMT1	0	1	Downstream
Bull calf liver	ENSBTAG00000012246	ANO2	0	1	Gene Body
Bull calf liver	ENSBTAG00000012383	CHMP5	0	1	Upstream
Bull calf liver	ENSBTAG00000012489	TMEM266	0	1	Gene Body
Bull calf liver	ENSBTAG00000012552	FMR1	1	0	Downstream
Bull calf liver	ENSBTAG00000012607	NCAPH2	0	3	Upstream
Bull calf liver	ENSBTAG00000012609	SCO2	0	3	Upstream
Bull calf liver	ENSBTAG00000012715	KIF26B	1	1	Upstream
Bull calf liver	ENSBTAG00000013078	DNAH11	1	2	Gene Body
Bull calf liver	ENSBTAG00000013236	MED1	1	0	Upstream
Bull calf liver	ENSBTAG00000013498	HTR2A	0	1	Downstream
Bull calf liver	ENSBTAG00000014021	UBN2	1	0	Gene Body
Bull calf liver	ENSBTAG00000014335	CYP17A1	1	1	Gene Body
Bull calf liver	ENSBTAG00000014336	WBP1L	1	1	Downstream
Bull calf liver	ENSBTAG00000014355	MYCBPAP	0	1	Upstream
Bull calf liver	ENSBTAG00000014420	AGER	2	1	Upstream
Bull calf liver	ENSBTAG00000014421	PBX2	2	1	Upstream
Bull calf liver	ENSBTAG00000014469	NBEAL1	0	1	Upstream
Bull calf liver	ENSBTAG00000014564	XXYLT1	0	1	Gene Body
Bull calf liver	ENSBTAG00000014691	ARFGEF1	1	0	Gene Body
Bull calf liver	ENSBTAG00000015338	DSCC1	0	1	Downstream
Bull calf liver	ENSBTAG00000015341	DEPTOR	0	1	Gene Body
Bull calf liver	ENSBTAG00000015739	MRC2	0	1	Gene Body
Bull calf liver	ENSBTAG00000015773	LRGUK	0	1	Gene Body
Bull calf liver	ENSBTAG00000015848	PHKA1	4	4	Gene Body
Bull calf liver	ENSBTAG00000015889	CLCN7	0	1	Gene Body
Bull calf liver	ENSBTAG00000015893	EPN3	0	1	Gene Body
Bull calf liver	ENSBTAG00000016000	CARF	0	1	Gene Body
Bull calf liver	ENSBTAG00000016105	H2AFY	0	1	Gene Body
Bull calf liver	ENSBTAG00000016137	ZNF608	1	1	Gene Body
Bull calf liver	ENSBTAG00000016411	RNF122	2	0	Downstream
Bull calf liver	ENSBTAG00000016747	NAT10	2	0	Downstream
Bull calf liver	ENSBTAG00000016752	ASB10	0	1	Upstream
Bull calf liver	ENSBTAG00000016890	ANKS1A	2	0	Gene Body
Bull calf liver	ENSBTAG00000017091	CMTR1	1	1	Downstream
Bull calf liver	ENSBTAG00000017195	FANCC	0	2	Gene Body
Bull calf liver	ENSBTAG00000017223	MEST	0	1	Downstream
Bull calf liver	ENSBTAG00000017245	COPG2	2	2	Gene Body
Bull calf liver	ENSBTAG00000017845	BAG1	1	3	Upstream
Bull calf liver	ENSBTAG00000017886	CABP7	1	1	Upstream
Bull calf liver	ENSBTAG00000017890	ZMAT5	1	1	Upstream
Bull calf liver	ENSBTAG00000017925	LMF2	0	3	Downstream
Bull calf liver	ENSBTAG00000018126	VPS53	1	0	Gene Body
Bull calf liver	ENSBTAG00000018560	DNAH3	1	3	Gene Body
Bull calf liver	ENSBTAG00000018660	PPP6R2	0	3	Gene Body
Bull calf liver	ENSBTAG00000018681	T	0	2	Downstream
Bull calf liver	ENSBTAG00000018838	IQCA1L	0	1	Upstream
Bull calf liver	ENSBTAG00000019285		0	1	Gene Body
Bull calf liver	ENSBTAG00000019332	SLC9C1	2	4	Gene Body
Bull calf liver	ENSBTAG00000020368		1	1	Downstream
Bull calf liver	ENSBTAG00000020423	EP400	0	1	Gene Body
Bull calf liver	ENSBTAG00000020592	OTOS	0	2	Upstream
Bull calf liver	ENSBTAG00000021174	NRDC	1	0	Upstream
Bull calf liver	ENSBTAG00000021276	TFF3	1	0	Downstream
Bull calf liver	ENSBTAG00000021284	RSPH1	0	1	Gene Body
Bull calf liver	ENSBTAG00000021287	SLC16A7	2	2	Gene Body
Bull calf liver	ENSBTAG00000021497	CDH23	1	0	Gene Body
Bull calf liver	ENSBTAG00000021592	WRN	2	6	Gene Body
Bull calf liver	ENSBTAG00000021911	PTPRG	1	0	Gene Body
Bull calf liver	ENSBTAG00000021986	MAPK1IP1L	1	0	Downstream
Bull calf liver	ENSBTAG00000022013	CBR4	1	0	Upstream
Bull calf liver	ENSBTAG00000024888	PDE5A	2	0	Gene Body
Bull calf liver	ENSBTAG00000025340	CDHR2	0	1	Gene Body
Bull calf liver	ENSBTAG00000025424	NOTCH4	2	1	Gene Body
Bull calf liver	ENSBTAG00000026340		1	0	Downstream
Bull calf liver	ENSBTAG00000026467	ODF3B	0	3	Upstream
Bull calf liver	ENSBTAG00000026886	C14orf2	2	6	Upstream
Bull calf liver	ENSBTAG00000030166	BTBD17	0	1	Downstream
Bull calf liver	ENSBTAG00000030199		3	4	Downstream
Bull calf liver	ENSBTAG00000030671	HOOK1	0	2	Downstream
Bull calf liver	ENSBTAG00000030838		1	1	Gene Body
Bull calf liver	ENSBTAG00000030892		1	0	Gene Body
Bull calf liver	ENSBTAG00000031160		1	0	Gene Body
Bull calf liver	ENSBTAG00000031517		0	2	Upstream, Downstream
Bull calf liver	ENSBTAG00000032093	SPINK4	1	3	Gene Body
Bull calf liver	ENSBTAG00000032442		0	1	Upstream
Bull calf liver	ENSBTAG00000033445		2	0	Downstream
Bull calf liver	ENSBTAG00000034045	FMR1NB	1	0	Upstream
Bull calf liver	ENSBTAG00000034261		1	1	Downstream
Bull calf liver	ENSBTAG00000034577		0	1	Downstream
Bull calf liver	ENSBTAG00000034761		0	1	Upstream
Bull calf liver	ENSBTAG00000035012		11	13	Upstream, Downstream, Gene Body
Bull calf liver	ENSBTAG00000035333		1	0	Gene Body
Bull calf liver	ENSBTAG00000036257		1	0	Downstream
Bull calf liver	ENSBTAG00000036394	bta-mir-761	1	0	Upstream
Bull calf liver	ENSBTAG00000037426		1	0	Downstream
Bull calf liver	ENSBTAG00000037531		1	0	Upstream
Bull calf liver	ENSBTAG00000037903		0	2	Upstream
Bull calf liver	ENSBTAG00000040103	SYT8	1	0	Upstream
Bull calf liver	ENSBTAG00000040229		0	1	Downstream
Bull calf liver	ENSBTAG00000040363		0	1	Downstream
Bull calf liver	ENSBTAG00000040370		5	5	Upstream
Bull calf liver	ENSBTAG00000040432	CLDN3	1	0	Downstream
Bull calf liver	ENSBTAG00000042596	7SK	0	1	Gene Body
Bull calf liver	ENSBTAG00000042812	SNORD116	1	0	Upstream
Bull calf liver	ENSBTAG00000043120	U6	1	0	Downstream
Bull calf liver	ENSBTAG00000043169	U6	0	1	Downstream
Bull calf liver	ENSBTAG00000043437	U6	0	1	Upstream
Bull calf liver	ENSBTAG00000043971	NOTCH3	0	1	Downstream
Bull calf liver	ENSBTAG00000044035	GPRIN1	0	1	Upstream
Bull calf liver	ENSBTAG00000044070	SNX30	1	0	Gene Body
Bull calf liver	ENSBTAG00000044109	ASIC5	1	0	Gene Body
Bull calf liver	ENSBTAG00000044373	5S_rRNA	2	0	Upstream
Bull calf liver	ENSBTAG00000044395	bta-mir-2336	1	0	Upstream
Bull calf liver	ENSBTAG00000044546	5S_rRNA	1	3	Upstream
Bull calf liver	ENSBTAG00000044971	SNORD86	2	1	Downstream
Bull calf liver	ENSBTAG00000045376	SNORD116	1	0	Upstream
Bull calf liver	ENSBTAG00000045518	5S_rRNA	2	0	Upstream, Downstream
Bull calf liver	ENSBTAG00000045524	5S_rRNA	1	2	Downstream
Bull calf liver	ENSBTAG00000045557	5S_rRNA	0	1	Downstream
Bull calf liver	ENSBTAG00000045669	5S_rRNA	2	0	Upstream
Bull calf liver	ENSBTAG00000045707	5S_rRNA	1	2	Downstream
Bull calf liver	ENSBTAG00000045745	5S_rRNA	2	0	Downstream
Bull calf liver	ENSBTAG00000045747	5_8S_rRNA	2	7	Downstream
Bull calf liver	ENSBTAG00000045763		0	1	Downstream
Bull calf liver	ENSBTAG00000045775	5S_rRNA	2	0	Upstream
Bull calf liver	ENSBTAG00000045780	5S_rRNA	1	3	Upstream
Bull calf liver	ENSBTAG00000045815	5S_rRNA	2	4	Upstream, Downstream
Bull calf liver	ENSBTAG00000045825	5_8S_rRNA	2	7	Downstream
Bull calf liver	ENSBTAG00000045903	5S_rRNA	2	0	Upstream
Bull calf liver	ENSBTAG00000045952	5_8S_rRNA	2	7	Downstream
Bull calf liver	ENSBTAG00000045964		0	2	Gene Body
Bull calf liver	ENSBTAG00000046093	SNORD116	0	1	Downstream
Bull calf liver	ENSBTAG00000046125		1	0	Downstream
Bull calf liver	ENSBTAG00000046143		2	0	Upstream
Bull calf liver	ENSBTAG00000046186		2	6	Upstream
Bull calf liver	ENSBTAG00000046195	5S_rRNA	2	0	Downstream
Bull calf liver	ENSBTAG00000046213	SNORD116	0	1	Downstream
Bull calf liver	ENSBTAG00000046241	5S_rRNA	1	0	Upstream
Bull calf liver	ENSBTAG00000046250		0	3	Downstream
Bull calf liver	ENSBTAG00000046258	SOX7	2	0	Downstream
Bull calf liver	ENSBTAG00000046355		0	1	Downstream
Bull calf liver	ENSBTAG00000046442		2	0	Upstream
Bull calf liver	ENSBTAG00000046568	SNORD116	0	1	Downstream
Bull calf liver	ENSBTAG00000046578	5S_rRNA	2	0	Downstream
Bull calf liver	ENSBTAG00000046680	5_8S_rRNA	2	7	Downstream
Bull calf liver	ENSBTAG00000046719	5S_rRNA	1	0	Downstream
Bull calf liver	ENSBTAG00000046751	5S_rRNA	0	1	Downstream
Bull calf liver	ENSBTAG00000046779	5S_rRNA	2	0	Upstream
Bull calf liver	ENSBTAG00000046882	5_8S_rRNA	2	7	Downstream
Bull calf liver	ENSBTAG00000046925	5S_rRNA	0	1	Upstream
Bull calf liver	ENSBTAG00000047044	SNORD116	0	1	Downstream
Bull calf liver	ENSBTAG00000047062	LRP3	1	0	Upstream
Bull calf liver	ENSBTAG00000047065	5S_rRNA	2	4	Upstream, Downstream
Bull calf liver	ENSBTAG00000047074	U6	1	0	Downstream
Bull calf liver	ENSBTAG00000047123	5S_rRNA	2	0	Downstream
Bull calf liver	ENSBTAG00000047208		1	1	Upstream
Bull calf liver	ENSBTAG00000047252	SNORD116	0	1	Downstream
Bull calf liver	ENSBTAG00000047264		1	2	Gene Body
Bull calf liver	ENSBTAG00000047283	5S_rRNA	2	2	Upstream, Downstream
Bull calf liver	ENSBTAG00000047387	5S_rRNA	1	0	Upstream
Bull calf liver	ENSBTAG00000047401	5_8S_rRNA	2	7	Downstream
Bull calf liver	ENSBTAG00000047529		1	0	Upstream
Bull calf liver	ENSBTAG00000047705		1	0	Downstream
Bull calf liver	ENSBTAG00000047767		1	0	Downstream
Bull calf liver	ENSBTAG00000047792	5S_rRNA	2	2	Upstream, Downstream
Bull calf liver	ENSBTAG00000047800	5S_rRNA	1	0	Upstream
Bull calf liver	ENSBTAG00000047897	5S_rRNA	1	3	Upstream
Bull calf liver	ENSBTAG00000047949	5S_rRNA	2	0	Upstream
Bull calf liver	ENSBTAG00000047950	5S_rRNA	0	1	Upstream
Bull calf liver	ENSBTAG00000048036		0	1	Downstream
Bull calf liver	ENSBTAG00000048051		0	1	Gene Body
Bull calf liver	ENSBTAG00000048059	TMEM86A	1	0	Downstream
Bull calf liver	ENSBTAG00000048067	EPOP	1	0	Upstream
Bull calf liver	ENSBTAG00000048121	SNORD116	1	0	Upstream
Bull calf liver	ENSBTAG00000048148	5_8S_rRNA	2	7	Downstream
Bull calf liver	ENSBTAG00000048199		2	0	Downstream
Bull calf liver	ENSBTAG00000048242	5S_rRNA	1	0	Upstream
Bull calf liver	ENSBTAG00000048255	5_8S_rRNA	2	7	Downstream
Bull calf liver	ENSBTAG00000048284	5S_rRNA	1	0	Downstream
Heifer mammary gland	ENSBTAG00000000269	CBWD2	0	1	Downstream
Heifer mammary gland	ENSBTAG00000000292	TCIRG1	0	1	Downstream
Heifer mammary gland	ENSBTAG00000000536	ZNF395	1	0	Inside Gene
Heifer mammary gland	ENSBTAG00000001470	DTX2	0	1	Inside Gene
Heifer mammary gland	ENSBTAG00000001579	AGO2	1	0	Upstream
Heifer mammary gland	ENSBTAG00000002823	MPZL1	1	0	Downstream
Heifer mammary gland	ENSBTAG00000003185	ASAP1	0	2	Inside Gene
Heifer mammary gland	ENSBTAG00000004398	IMMP2L	1	1	Inside Gene
Heifer mammary gland	ENSBTAG00000004617	KIF19	0	3	Inside Gene
Heifer mammary gland	ENSBTAG00000004745	NAA15	1	0	Inside Gene
Heifer mammary gland	ENSBTAG00000005144	PNPLA2	1	0	Upstream
Heifer mammary gland	ENSBTAG00000005288	GFRA3	0	1	Inside Gene
Heifer mammary gland	ENSBTAG00000005650	SKAP2	1	0	Inside Gene
Heifer mammary gland	ENSBTAG00000006408	MROH9	0	1	Inside Gene
Heifer mammary gland	ENSBTAG00000006422	TRIM28	0	1	Downstream
Heifer mammary gland	ENSBTAG00000006804	KIRREL3	0	2	Downstream
Heifer mammary gland	ENSBTAG00000008293	GPCPD1	4	2	Upstream
Heifer mammary gland	ENSBTAG00000008308		0	1	Upstream
Heifer mammary gland	ENSBTAG00000008338	PLCB1	1	1	Inside Gene
Heifer mammary gland	ENSBTAG00000008371	FBXL20	1	0	Downstream
Heifer mammary gland	ENSBTAG00000008816	TRIM2	1	0	Downstream
Heifer mammary gland	ENSBTAG00000008817	LAMA4	0	1	Inside Gene
Heifer mammary gland	ENSBTAG00000009468	FAM159B	1	0	Downstream
Heifer mammary gland	ENSBTAG00000009578	PTK2	1	0	Downstream
Heifer mammary gland	ENSBTAG00000010241	UNC5D	1	0	Inside Gene
Heifer mammary gland	ENSBTAG00000010304	CHKA	0	1	Upstream
Heifer mammary gland	ENSBTAG00000010472	TNFAIP8L3	1	0	Upstream
Heifer mammary gland	ENSBTAG00000010659	CUX1	0	2	Inside Gene
Heifer mammary gland	ENSBTAG00000010788	PPM1E	1	0	Downstream
Heifer mammary gland	ENSBTAG00000011170	JAKMIP1	0	1	Inside Gene
Heifer mammary gland	ENSBTAG00000011985		2	0	Inside Gene
Heifer mammary gland	ENSBTAG00000011987	C14orf1	2	0	Upstream
Heifer mammary gland	ENSBTAG00000012072	NDUFS8	0	1	Downstream
Heifer mammary gland	ENSBTAG00000012361	ARHGEF11	1	0	Inside Gene
Heifer mammary gland	ENSBTAG00000012500	RARA	2	0	Inside Gene
Heifer mammary gland	ENSBTAG00000012744	UBE2M	0	1	Downstream
Heifer mammary gland	ENSBTAG00000013236	MED1	1	0	Upstream
Heifer mammary gland	ENSBTAG00000013759	TSPAN9	0	1	Upstream
Heifer mammary gland	ENSBTAG00000013882	CHMP2A	0	1	Downstream
Heifer mammary gland	ENSBTAG00000013971	PI4KA	1	0	Inside Gene
Heifer mammary gland	ENSBTAG00000013973	SERPIND1	1	0	Upstream
Heifer mammary gland	ENSBTAG00000014021	UBN2	3	0	Inside Gene
Heifer mammary gland	ENSBTAG00000014151	RCSD1	3	0	Upstream
Heifer mammary gland	ENSBTAG00000014232	GAL3ST1	1	0	Upstream
Heifer mammary gland	ENSBTAG00000014626	RARS	1	0	Inside Gene
Heifer mammary gland	ENSBTAG00000015065	TMPRSS7	0	1	Downstream
Heifer mammary gland	ENSBTAG00000015081	C9orf142	1	0	Upstream
Heifer mammary gland	ENSBTAG00000015085	CLIC3	1	0	Upstream
Heifer mammary gland	ENSBTAG00000015327	SPTAN1	1	0	Upstream
Heifer mammary gland	ENSBTAG00000015539	RAPGEF5	1	0	Inside Gene
Heifer mammary gland	ENSBTAG00000015848	PHKA1	2	0	Inside Gene
Heifer mammary gland	ENSBTAG00000016411	RNF122	2	0	Downstream
Heifer mammary gland	ENSBTAG00000016444	FAM134B	1	0	Upstream
Heifer mammary gland	ENSBTAG00000016554	C3orf52	0	1	Upstream
Heifer mammary gland	ENSBTAG00000017012		0	1	Upstream
Heifer mammary gland	ENSBTAG00000017019	PRKDC	0	1	Inside Gene
Heifer mammary gland	ENSBTAG00000017805	CRACR2B	1	0	Inside Gene
Heifer mammary gland	ENSBTAG00000018002	DTX3	2	0	Downstream
Heifer mammary gland	ENSBTAG00000018003	ARHGEF25	2	0	Downstream
Heifer mammary gland	ENSBTAG00000018247	OCRL	0	1	Inside Gene
Heifer mammary gland	ENSBTAG00000018404	PRKG1	3	0	Inside Gene
Heifer mammary gland	ENSBTAG00000018851	MYCBP2	1	0	Inside Gene
Heifer mammary gland	ENSBTAG00000020368		1	0	Downstream
Heifer mammary gland	ENSBTAG00000020646	ZC3H6	1	0	Inside Gene
Heifer mammary gland	ENSBTAG00000020649	CIITA	0	1	Inside Gene
Heifer mammary gland	ENSBTAG00000020699	TSPAN11	0	1	Inside Gene
Heifer mammary gland	ENSBTAG00000021100	PPP1R3F	0	1	Downstream
Heifer mammary gland	ENSBTAG00000021336	KIF5A	2	0	Upstream
Heifer mammary gland	ENSBTAG00000021430	UPK3B	0	1	Upstream
Heifer mammary gland	ENSBTAG00000021592	WRN	4	1	Inside Gene
Heifer mammary gland	ENSBTAG00000021677	TRIM37	1	0	Inside Gene
Heifer mammary gland	ENSBTAG00000023289	SLC26A10	2	0	Downstream
Heifer mammary gland	ENSBTAG00000024578		1	0	Upstream
Heifer mammary gland	ENSBTAG00000024888	PDE5A	1	0	Inside Gene
Heifer mammary gland	ENSBTAG00000026886	C14orf2	1	0	Upstream
Heifer mammary gland	ENSBTAG00000027225	LAP	0	1	Upstream
Heifer mammary gland	ENSBTAG00000029461	5S_rRNA	0	1	Downstream
Heifer mammary gland	ENSBTAG00000030166	BTBD17	0	3	Downstream
Heifer mammary gland	ENSBTAG00000030189	EFCAB6	1	0	Inside Gene
Heifer mammary gland	ENSBTAG00000030296	LCNL1	1	0	Upstream
Heifer mammary gland	ENSBTAG00000030566	GLE1	1	0	Downstream
Heifer mammary gland	ENSBTAG00000030671	HOOK1	0	1	Downstream
Heifer mammary gland	ENSBTAG00000030838		0	2	Inside Gene
Heifer mammary gland	ENSBTAG00000031001	MEGF8	1	0	Inside Gene
Heifer mammary gland	ENSBTAG00000033122	FOXD4L1	0	1	Inside Gene
Heifer mammary gland	ENSBTAG00000034261		1	0	Upstream
Heifer mammary gland	ENSBTAG00000036222		0	1	Inside Gene
Heifer mammary gland	ENSBTAG00000037581	MZF1	0	1	Inside Gene
Heifer mammary gland	ENSBTAG00000039745		1	0	Downstream
Heifer mammary gland	ENSBTAG00000043458	7SK	1	0	Downstream
Heifer mammary gland	ENSBTAG00000043469	7SK	1	0	Upstream
Heifer mammary gland	ENSBTAG00000043754	5S_rRNA	0	1	Inside Gene
Heifer mammary gland	ENSBTAG00000044373	5S_rRNA	1	1	Upstream
Heifer mammary gland	ENSBTAG00000044546	5S_rRNA	1	0	Downstream
Heifer mammary gland	ENSBTAG00000045557	5S_rRNA	0	1	Downstream
Heifer mammary gland	ENSBTAG00000045747	5_8S_rRNA	1	0	Upstream
Heifer mammary gland	ENSBTAG00000045763		0	1	Downstream
Heifer mammary gland	ENSBTAG00000045780	5S_rRNA	1	0	Downstream
Heifer mammary gland	ENSBTAG00000045815	5S_rRNA	1	1	Downstream
Heifer mammary gland	ENSBTAG00000045825	5_8S_rRNA	1	0	Upstream
Heifer mammary gland	ENSBTAG00000045836		0	1	Downstream
Heifer mammary gland	ENSBTAG00000045926		0	1	Downstream
Heifer mammary gland	ENSBTAG00000045952	5_8S_rRNA	1	0	Upstream
Heifer mammary gland	ENSBTAG00000045988	5S_rRNA	1	0	Upstream
Heifer mammary gland	ENSBTAG00000046161		0	1	Upstream
Heifer mammary gland	ENSBTAG00000046186		1	0	Upstream
Heifer mammary gland	ENSBTAG00000046355		0	1	Downstream
Heifer mammary gland	ENSBTAG00000046382	5S_rRNA	0	1	Upstream
Heifer mammary gland	ENSBTAG00000046592	U6	1	0	Upstream
Heifer mammary gland	ENSBTAG00000046680	5_8S_rRNA	1	0	Upstream
Heifer mammary gland	ENSBTAG00000046719	5S_rRNA	0	1	Upstream
Heifer mammary gland	ENSBTAG00000046751	5S_rRNA	0	1	Downstream
Heifer mammary gland	ENSBTAG00000046822	U6	1	0	Downstream
Heifer mammary gland	ENSBTAG00000046827	5S_rRNA	1	0	Downstream
Heifer mammary gland	ENSBTAG00000046882	5_8S_rRNA	1	0	Upstream
Heifer mammary gland	ENSBTAG00000046925	5S_rRNA	1	0	Upstream
Heifer mammary gland	ENSBTAG00000046987		0	1	Upstream
Heifer mammary gland	ENSBTAG00000047065	5S_rRNA	1	1	Downstream
Heifer mammary gland	ENSBTAG00000047254	ABCA2	1	0	Downstream
Heifer mammary gland	ENSBTAG00000047264		8	0	Upstream, Gene Body
Heifer mammary gland	ENSBTAG00000047374		2	0	Downstream
Heifer mammary gland	ENSBTAG00000047401	5_8S_rRNA	1	0	Upstream
Heifer mammary gland	ENSBTAG00000047411		0	1	Inside Gene
Heifer mammary gland	ENSBTAG00000047527	5S_rRNA	1	2	Upstream, Downstream
Heifer mammary gland	ENSBTAG00000047574		1	0	Downstream
Heifer mammary gland	ENSBTAG00000047792	5S_rRNA	0	1	Downstream
Heifer mammary gland	ENSBTAG00000047897	5S_rRNA	1	1	Upstream, Downstream
Heifer mammary gland	ENSBTAG00000047950	5S_rRNA	0	1	Upstream
Heifer mammary gland	ENSBTAG00000047954	ZNF75D	1	0	Upstream
Heifer mammary gland	ENSBTAG00000048036		0	1	Downstream
Heifer mammary gland	ENSBTAG00000048049		0	1	Downstream
Heifer mammary gland	ENSBTAG00000048080		0	1	Downstream
Heifer mammary gland	ENSBTAG00000048148	5_8S_rRNA	1	0	Upstream
Heifer mammary gland	ENSBTAG00000048255	5_8S_rRNA	1	0	Upstream
Heifer mammary gland	ENSBTAG00000048266	5S_rRNA	1	0	Downstream
