# Supplementary material for: In Utero Heat Stress Alters the Offspring Epigenome
Source: Sci Rep. 2018 Oct 2;8:14609. doi: 10.1038/s41598-018-32975-1 (PMC6168509; doi:10.1038/s41598-018-32975-1)
Supplement: Supplementary file 4 — Table 3 [file 41598_2018_32975_MOESM4_ESM.xlsx]

## Sheet: Sheet1
Differentially methylated genes common to bull calf liver and heifer mammary gland
Gene_ID	Gene_Name	#DMCs in bull	DMC genomic location bull	#DMCs in heifer	DMC genomic location heifer
ENSBTAG00000045747	5_8S_rRNA	9	downstream	1	upstream
ENSBTAG00000045825	5_8S_rRNA	9	downstream	1	upstream
ENSBTAG00000045952	5_8S_rRNA	9	downstream	1	upstream
ENSBTAG00000046680	5_8S_rRNA	9	downstream	1	upstream
ENSBTAG00000046882	5_8S_rRNA	9	downstream	1	upstream
ENSBTAG00000047401	5_8S_rRNA	9	downstream	1	upstream
ENSBTAG00000048148	5_8S_rRNA	9	downstream	1	upstream
ENSBTAG00000048255	5_8S_rRNA	9	downstream	1	upstream
ENSBTAG00000044373	5S_rRNA	2	upstream	2	upstream
ENSBTAG00000044546	5S_rRNA	4	upstream	1	downstream
ENSBTAG00000045557	5S_rRNA	1	downstream	1	downstream
ENSBTAG00000045780	5S_rRNA	4	upstream	1	downstream
ENSBTAG00000045815	5S_rRNA	6	upstream/downstream	2	downstream
ENSBTAG00000046719	5S_rRNA	1	downstream	1	upstream
ENSBTAG00000046751	5S_rRNA	1	downstream	1	downstream
ENSBTAG00000046925	5S_rRNA	1	upstream	1	upstream
ENSBTAG00000047065	5S_rRNA	6	upstream/downstream	2	downstream
ENSBTAG00000047792	5S_rRNA	4	upstream/downstream	1	downstream
ENSBTAG00000047897	5S_rRNA	4	upstream	2	upstream/downstream
ENSBTAG00000047950	5S_rRNA	1	upstream	1	upstream
ENSBTAG00000030166	BTBD17	1	downstream	3	downstream
ENSBTAG00000011987	C14orf1	3	upstream	2	upstream
ENSBTAG00000026886	C14orf2	8	upstream	1	upstream
ENSBTAG00000010659	CUX1	2	intron	2	intron
ENSBTAG00000008371	FBXL20	1	downstream	1	downstream
ENSBTAG00000005288	GFRA3	1	intron	1	intron
ENSBTAG00000030671	HOOK1	2	downstream	1	downstream
ENSBTAG00000004398	IMMP2L	23	intron	2	intron
ENSBTAG00000004617	KIF19	1	exon	3	exon
ENSBTAG00000006804	KIRREL3	3	downstream	2	downstream
ENSBTAG00000013236	MED1	1	upstream	1	upstream
ENSBTAG00000004745	NAA15	3	intron	1	intron
ENSBTAG00000024888	PDE5A	2	intron	1	intron
ENSBTAG00000015848	PHKA1	8	intron	2	intron
ENSBTAG00000008338	PLCB1	7	intron	2	intron
ENSBTAG00000016411	RNF122	2	downstream	2	downstream
ENSBTAG00000014021	UBN2	1	intron	3	intron
ENSBTAG00000010241	UNC5D	1	intron	1	intron
ENSBTAG00000021592	WRN	8	intron	5	intron
ENSBTAG00000000536	ZNF395	2	intron	1	intron
ENSBTAG00000008308	Novel gene 4	1	upstream	1	upstream
ENSBTAG00000011985	Novel gene 5	3	intron	2	intron
ENSBTAG00000020368	Novel gene 6	2	downstream	1	downstream
ENSBTAG00000030838	Novel gene 7	2	exon	2	downstream (1), exon (1)
ENSBTAG00000034261	Novel gene 8	2	downstream	1	upstream
ENSBTAG00000045763	Novel gene 9	1	downstream	1	downstream
ENSBTAG00000046186	Novel gene 10	8	upstream	1	upstream
ENSBTAG00000046355	Novel gene 11	1	downstream	1	downstream
ENSBTAG00000047264	Novel gene 12	3	intron	8	upstream (2), intron (6)
ENSBTAG00000048036	Novel gene 13	1	downstream	1	downstream
