# Supplementary material for: In Utero Heat Stress Alters the Offspring Epigenome
Source: Sci Rep. 2018 Oct 2;8:14609. doi: 10.1038/s41598-018-32975-1 (PMC6168509; doi:10.1038/s41598-018-32975-1)
Supplement: Supplementary file 5 — Table 4 [file 41598_2018_32975_MOESM5_ESM.xlsx]

## Sheet: Sheet1
Differentially expressed genes in the mammary gland of in utero heat stressed (IUHT-H) vs. in utero cooled (IUCL-H) heifers
Note: Genes with a positive log fold change are upregulated in IUHT-H relative to IUCL-H. Genes with a negative log fold change are downregulated in IUHT-H relative to IUCL-H
Gene ID	Gene me	Log fold change	P-value
ENSBTAG00000039116	LOC514434	-6.2	1.1e-06
ENSBTAG00000040188	OR12D2	-4.9	5.9e-13
ENSBTAG00000021077	BOLA-DQB	-4.5	2e-06
ENSBTAG00000043151	RF00282	-3.1	0.00015
ENSBTAG00000000326	ENTHD1	-3	0.0025
ENSBTAG00000031362	NXPE2	-2.9	0.0061
ENSBTAG00000004352	SLC5A7	-2.7	0.0013
ENSBTAG00000047179		-2.6	0.0088
ENSBTAG00000022590	BOLA	-2.5	4.5e-22
ENSBTAG00000016446	GOT1L1	-2.4	0.0003
ENSBTAG00000005419	AOC1	-2.3	0.0054
ENSBTAG00000011976	CYP4B1	-2.2	0.0015
ENSBTAG00000032059	TGM5	-2.1	0.0031
ENSBTAG00000039657	HIST1H2AC	-2	0.0028
ENSBTAG00000022571	AKR1C3	-1.9	0.0073
ENSBTAG00000030504	LOC530773	-1.8	0.004
ENSBTAG00000010907	PPP1R1A	-1.7	0.0057
ENSBTAG00000014075	ITIH2	-1.5	0.0031
ENSBTAG00000005745	HPSE	-1.4	0.0053
ENSBTAG00000008198	RGL3	-1.4	0.0072
ENSBTAG00000009907	MAPK4	-1.1	0.00033
ENSBTAG00000012054	LOC508879	-1.1	0.00064
ENSBTAG00000045887	DMTN	-1.1	0.0076
ENSBTAG00000000736	LRP8	-1	0.00058
ENSBTAG00000027182	NR3C2	-1	1.2e-06
ENSBTAG00000032782	INSC	-0.9	5.8e-05
ENSBTAG00000033441	SHCBP1	-0.9	0.0014
ENSBTAG00000010943	SLC22A23	-0.8	0.0014
ENSBTAG00000026461	CAC1H	-0.8	0.0041
ENSBTAG00000000292	TCIRG1	-0.7	0.0075
ENSBTAG00000000828	CAPN6	-0.7	0.00065
ENSBTAG00000009145	SLC7A4	-0.7	0.003
ENSBTAG00000000224	TSPAN15	-0.6	0.0085
ENSBTAG00000005213	ZWILCH	-0.6	0.00037
ENSBTAG00000013439	ARHGEF26	-0.6	0.00023
ENSBTAG00000015419	ARHGEF37	-0.6	0.0035
ENSBTAG00000001712	CMTM7	-0.5	0.0049
ENSBTAG00000005842	ABCC10	-0.5	0.0046
ENSBTAG00000017365	ZBTB47	-0.5	0.0035
ENSBTAG00000020214	LRRC8B	-0.5	0.0087
ENSBTAG00000020344	SLC44A3	-0.5	0.0027
ENSBTAG00000024633	PIK3C2B	-0.5	0.0071
ENSBTAG00000001429	NEURL1B	0.6	0.0087
ENSBTAG00000011476	HOXA9	0.6	0.0066
ENSBTAG00000000289	ASB8	0.7	0.0049
ENSBTAG00000000898	F2RL2	0.7	0.0049
ENSBTAG00000002020	CREBRF	0.7	0.0067
ENSBTAG00000002951	CD244	0.7	0.0087
ENSBTAG00000005450	CYP3A5	0.7	0.0064
ENSBTAG00000008401	PFKFB3	0.7	0.0065
ENSBTAG00000000804	MOB3B	0.8	0.0019
ENSBTAG00000001354	INPP5E	0.8	0.0012
ENSBTAG00000001952	PROM2	0.8	0.0037
ENSBTAG00000003526	SYNE3	0.8	0.0054
ENSBTAG00000006523	SOD2	0.8	0.0095
ENSBTAG00000007075	LOC616942	0.8	0.0015
ENSBTAG00000008397	ZNF555	0.8	0.0081
ENSBTAG00000010023	FAM107B	0.8	0.00067
ENSBTAG00000016683	NFKBIA	0.8	0.00094
ENSBTAG00000038240	ZNF134	0.8	0.004
ENSBTAG00000039493	ZNF177	0.8	0.0082
ENSBTAG00000003892	LOC537017	0.9	0.0037
ENSBTAG00000040298	GSTT1	0.9	0.0026
ENSBTAG00000013001		1	0.0058
ENSBTAG00000032132	ELL3	1	0.002
ENSBTAG00000016267	SERPING1	1.1	0.00031
ENSBTAG00000019588	BLA-DQB	1.1	0.0053
ENSBTAG00000048011	GPR160	1.1	2.6e-05
ENSBTAG00000002258	APOA1	1.2	0.0099
ENSBTAG00000008240	GALNT15	1.2	0.006
ENSBTAG00000015094	VNN1	1.2	0.008
ENSBTAG00000020369	NOXO1	1.2	0.0014
ENSBTAG00000021321	SDCBP2	1.2	0.0083
ENSBTAG00000046604	GREM1	1.2	0.00044
ENSBTAG00000003958	TMEM220	1.3	9.8e-05
ENSBTAG00000024647		1.3	0.0027
ENSBTAG00000000309		1.4	0.0098
ENSBTAG00000014149	LCN2	1.4	3.4e-05
ENSBTAG00000024195	LDLRAD1	1.4	0.002
ENSBTAG00000027625	SFRP1	1.4	0.00017
ENSBTAG00000047986		1.4	0.0035
ENSBTAG00000007307	SELE	1.5	0.01
ENSBTAG00000013366	NRIP3	1.5	0.0095
ENSBTAG00000013443	SDR9C7	1.6	0.0043
ENSBTAG00000018531	JCHAIN	1.6	5e-05
ENSBTAG00000046268	LOC100140174	1.6	0.0032
ENSBTAG00000038613		1.8	0.0043
ENSBTAG00000034925	KHDC3L	1.9	0.0091
ENSBTAG00000037490		1.9	0.00021
ENSBTAG00000047529		1.9	0.00021
ENSBTAG00000019137		2	0.0072
ENSBTAG00000047700		2	2.2e-06
ENSBTAG00000048268		2	0.0008
ENSBTAG00000045649	DEFB	2.1	0.0041
ENSBTAG00000046161		2.1	0.00019
ENSBTAG00000037558	GRO1	2.2	0.0051
ENSBTAG00000048030		2.2	0.0055
ENSBTAG00000006354	HP	2.3	0.0029
ENSBTAG00000015074	PTGDS	2.3	4.2e-05
ENSBTAG00000036019	RIPPLY3	2.3	0.00059
ENSBTAG00000047121		2.3	5.3e-05
ENSBTAG00000010858	ABCC11	2.4	0.0046
ENSBTAG00000010977	FRZB	2.4	0.0012
ENSBTAG00000017427	FAM180A	2.4	0.00061
ENSBTAG00000020116	JSP.1	2.5	5.9e-06
ENSBTAG00000008134	BDNF	2.7	0.002
ENSBTAG00000047368	ZG16B	3	0.0014
ENSBTAG00000006626	TMEM132B	3.1	0.0011
ENSBTAG00000000588	CHODL	3.3	0.0027
ENSBTAG00000002390	CCDC184	3.8	4.4e-10
ENSBTAG00000004693	CCDC60	3.9	0.00023
ENSBTAG00000002931	BEST3	4	0.00086
ENSBTAG00000006924	NXPH1	4.4	3.5e-08
ENSBTAG00000048304		5.3	0.00047
ENSBTAG00000014234	CCDC196	6	0.00059
ENSBTAG00000037605		6.8	4.6e-06
ENSBTAG00000023563	LOC615223	7.1	0.0051
