# Supplementary material for: In Utero Heat Stress Alters the Offspring Epigenome
Source: Sci Rep. 2018 Oct 2;8:14609. doi: 10.1038/s41598-018-32975-1 (PMC6168509; doi:10.1038/s41598-018-32975-1)
Supplement: Supplementary file 6 — Table 5 [file 41598_2018_32975_MOESM6_ESM.xlsx]

## Sheet: Sheet1
Pathways, biological functions, and molecular processes of differentially expressed genes in the mammary gland of in utero heat stressed (IUHT-H) versus in utero cooled heifers (IUCL-H).
Note: Enrichment analysis of differentially expressed genes was achieved using the Gene Ontology Consortium database. P-values are derived from Fisher’s exact tests and indicate significance of enrichment. Most relevant pathways and functions are those with at least 3 genes in the GO pathways that are differentially expressed in our dataset or those in which more than 20% of the genes in the GO p…
Pathways and functions	Genes in pathway	Differentially expressed genes	P-value
Extracellular space	559	13	<0.001
Iron ion binding	103	3	0.04
Negative regulation of osteoblast proliferation	8	2	0.0015
Protein-glutamine gamma-glutamyltransferase activity	5	1	0.04
Volume-sensitive anion channel activity	5	1	0.04
Ion channel complex	5	1	0.04
Vascular endothelial growth factor receptor 2 binding	5	1	0.04
Negative regulation of hydrolase activity	5	1	0.04
Sodium ion homeostasis	5	1	0.04
Phospholipid homeostasis	5	1	0.04
Delta catenin binding	5	1	0.04
Cytoskeletal anchoring at nuclear membrane	5	1	0.04
Actin filament reorganization	5	1	0.04
Membrane related functions
Membrane	4174	44	0.007
Integral component of membrane	3400	42	<0.001
Transmembrane transport	390	7	0.03
Transmembrane transporter activity	87	3	0.03
Immune related functions
Immune response	193	11	<0.001
Immune system process	102	5	0.001
Immunoglobulin production	19	4	<0.001
Antigen processing and presentation of peptide or polysaccharide antigen via MHC class II	12	3	<0.001
Antigen processing and presentation of peptide antigen via MHC class I	13	3	<0.001
MHC class II protein complex	13	3	<0.001
MHC class I protein complex	9	2	0.002
Natural killer cell activation	5	1	0.04
Acute inflammatory response	5	1	0.04
Antibacterial humoral response	5	1	0.04
Negative regulation of interleukin-1 beta secretion	5	1	0.04
Positive regulation of interferon-gamma secretion	5	1	0.04
Metabolism
Oxidation-reduction process	548	9	0.02
Oxidoreductase activity	381	7	0.03
Carbohydrative binding	95	3	0.04
Positive regulation of cholesterol esterification	5	1	0.04
Choline transport	5	1	0.04
High-density lipoprotein particle assembly	5	1	0.04
Chylomicron	5	1	0.04
Positive regulation of lipoprotein lipase activity	5	1	0.04
Vitamin transport	5	1	0.04
Cell signaling
G-protein coupled receptor signaling pathway	335	6	0.04
Signaling receptor binding	235	5	0.03
Phosphatidylinositol-4,5-bisphosphate 5-phosphatase activity	5	1	0.04
Activation of phospholipase C activity	5	1	0.04
Development
Negative regulation of canonical Wnt signaling pathway	87	3	0.03
Regulation of epithelial to mesenchymal transition	10	2	0.003
Neural crest cell differentiation	5	1	0.04
Convergent extension involved in organogenesis	5	1	0.04
